# Supplementary material for: In vivo spatiotemporal control of voltage-gated ion channels by using photoactivatable peptidic toxins
Source: Nat Commun. 2022 Jan 20;13:417. doi: 10.1038/s41467-022-27974-w (PMC8776733; doi:10.1038/s41467-022-27974-w)
Supplement: Supplementary file 4 — Supplementary Data 1 [file 41467_2022_27974_MOESM4_ESM.xlsx]

## Sheet: Feuil1
Residue:	HN:	aCH:	βCH2:	Others:
G1		3.89/3.89
C2		5.06	3.33/3.20
L3	8.79	4.38	1.78/1.41	γCH: 1.59 dCH3: 0.97/0.86
G4	7.93	4.07/3.57
I5	7.91	3.26	1.32	γCH2: 0.50/0.03 γCH3:0.69 dCH3:0.30
F6	8.61	3.80	3.13/2.92	H2,H6: 6.57 H3,H4,H5: 7,26
K7	7.69	4.37	2.10/1.77	γCH2: 1.49/1.23 dCH2: 1.70/1.66 eCH2: 3.06/2.99
A8	8.35	4.84		βCH3: 1.54
C9	8.38	4.85	3.10/2.98
N10	9.12	5.15	3.02/2.78	NH2: 7.76/7.12
P11		3.84	2.09/1.98	γCH2: 2.07/1.78 dCH2: 3.92/3.85
S12	7.80	4.42	3.93/3.81
N13	7.61	4.64	2.66/2.61	NH2: 7.53/6.83
D14	8.66	4.11	3.02/2.50
Q15	8.08	4.61	2.73/1.77	γCH2: 2.42/2.33 NH2: 7.09/6.84
C16	9.31	4.96	2.76/2.61
C17	9.31	4.56	3.17/2.79
K18	8.94	4.25	1.92/1.92	γCH2: 1.63/1.63 dCH2: 1.72/.1.72 eCH2: 3.08/3.08
S19	8.98	4.27	4.02/3.94
S20	6.80	4.70	4.13/3.64
K21	8.,00	3.86	2.22/1.96	γCH2: 1.37/1.33 dCH2: 1.71/.1.66 eCH2: 3.01/3.01
L22	7.00	5.10	1.76/0.81	γCH: 1.41 dCH3: 0.82/0.28
V23	9.11	4.31	1.86	γCH3: 0.86/0.78
C24	9.66	4.54	3.14/2.54
S25	7.71	4.38	4.03/3.82
R26	8.93	3.86	1.86/1.77	γCH2: 1.75/1.61 dCH2: 3.21/3.21 eHN: 7.28
K27	7.83	4.15	1.72/1.68	γCH2: 1.39/1.28 dCH2: 1.63/1.63 eCH2: 2.94/2.94
T28	7.40	3.90	2.49	γCH3: 0.61
R29	7.99	3.77	2.35/2.03	γCH2: 1.43/1.27 dCH2: 3.21/3.21 eHN: 7.30
W30	7.12	5.61	3.16/2.74	H2: 6.98 H4: 7,60 H5: 7.20 H6: 7.29 H7: 7.57 HN: 10.52
C31	8.56	4.91	3.23/2.52
K32	9.46	4.75	1.94/1.94	γCH2: 1.57/1.46 dCH2: 1.73/1.73 eCH2: 3.04/3.04
Y33	8.24	4.71	3.04/2.77	H2, H6: 7.14 H3, H5: 6.79
Q34	8.74	4.29	1.95/1.78	γCH2: 2.20/2.20 NH2: 7.42/6.88
I35	8.16	4.13	1.85	γCH2: 1.45/1.18 γCH3:0.92 dCH3:0.90
K36	8.29	4.26	1.80/1.75	γCH2: 1.44/1.40 dCH2: 1.67/1.67 eCH2: 2.97/2.97
