# Supplementary material for: In vivo spatiotemporal control of voltage-gated ion channels by using photoactivatable peptidic toxins
Source: Nat Commun. 2022 Jan 20;13:417. doi: 10.1038/s41467-022-27974-w (PMC8776733; doi:10.1038/s41467-022-27974-w)
Supplement: Supplementary file 9 — Source data file [file 41467_2022_27974_MOESM9_ESM.xlsx]

## Sheet: Figure1
Figure 1c												Figure 1d			Figure 1d full m/z spectra
Crude			Crude folded/oxidized			Purified			Purified non caged
Time	Abs		Time	Abs		Time	Abs		Time	Abs		m/z	y		#"+ESI Scan (rt: 0.102-0.881 min	48 scans) Frag=100.0V 190701 4741 S1B2P2F4.d "
0.000616667	2.46096		0.0002	4.20094		0.000616667	0.0967979		0.00041667	15.0321		100.001	69.7692		#Point	X(Thompsons)	Y(Counts)
0.00145	2.43902		0.00103333	4.17948		0.00145	0.0739098		0.00083333	15.0321		100.004	54.7692		0	99.96	0
0.00228333	2.41661		0.00186667	4.1666		0.00228333	0.0715256		0.00125	15.0321		100.007	99.3077		1	100.00	0
0.00311667	2.40755		0.0027	4.1647		0.00311667	0.0910759		0.00166667	15.0321		100.01	321.154		2	100.00	65.2708358764648
0.00395	2.41661		0.00353333	4.18091		0.00395	0.119209		0.00208333	15.0321		100.013	432.462		3	100.00	53.9791679382324
0.00478333	2.42853		0.00436667	4.20237		0.00478333	0.141621		0.0025	15.0321		100.016	445.462		4	100.01	58.125
0.00561667	2.41566		0.0052	4.24099		0.00561667	0.187874		0.00291667	15.0321		100.019	267.154		5	100.01	79.7916641235352
0.00645	2.40803		0.00603333	4.28486		0.00645	0.249386		0.00333333	15.0321		100.022	160.308		6	100.01	103.104164123535
0.00728333	2.41804		0.00686667	4.29583		0.00728333	0.302792		0.00375	15.0321		100.025	67.7692		7	100.02	116.958335876465
0.00811667	2.44474		0.0077	4.28391		0.00811667	0.348091		0.00416667	15.0321		100.027	49.9231		8	100.02	112.333335876465
0.00895	2.44379		0.00853333	4.26483		0.00895	0.375748		0.00458333	15.0321		100.03	35.0769		9	100.02	104.9375
0.00978333	2.41852		0.00936667	4.27055		0.00978333	0.410557		0.005	15.0321		100.033	55.6923		10	100.02	86.3125
0.0106167	2.39897		0.0102	4.27103		0.0106167	0.402451		0.00541667	15.0321		100.036	108.385		11	100.03	74.5
0.01145	2.38419		0.0110333	4.25768		0.01145	0.374317		0.00583333	15.0321		100.039	132.615		12	100.03	77.2291641235352
0.0122833	2.37513		0.0118667	4.26149		0.0122833	0.339031		0.00625	15.0321		100.042	144.154		13	100.03	111.604164123535
0.0131167	2.35415		0.0127	4.28391		0.0131167	0.304222		0.00666667	15.0321		100.044	95.2308		14	100.04	180.22917175293
0.01395	2.3551		0.0135333	4.29869		0.01395	0.275612		0.00708333	15.0321		100.047	66.9231		15	100.04	240.97917175293
0.0147833	2.3756		0.0143667	4.31013		0.0147833	0.235558		0.0075	15.0321		100.05	29.4615		16	100.04	280.895843505859
0.0156167	2.40135		0.0152	4.3087		0.0156167	0.217915		0.00791667	15.0321		100.053	29.9231		17	100.04	281.625
0.01645	2.40374		0.0160333	4.29869		0.01645	0.205517		0.00833333	15.0321		100.056	25.1538		18	100.05	243.95832824707
0.0172833	2.3942		0.0168667	4.27198		0.0172833	0.202179		0.00875	15.0321		100.059	26.1538		19	100.05	208.75
0.0181167	2.37799		0.0177	4.23241		0.0181167	0.181198		0.00916667	15.0321		100.062	30.2308		20	100.05	159.8125
0.01895	2.36273		0.0185333	4.22907		0.01895	0.162601		0.00958333	15.0321		100.065	100.923		21	100.06	130.6875
0.0197833	2.35033		0.0193667	4.25291		0.0197833	0.165939		0.01	15.0321		100.067	878.462		22	100.06	124.395835876465
0.0206167	2.34032		0.0202	4.29583		0.0206167	0.190735		0.0104167	15.0321		100.07	4154.85		23	100.06	201
0.02145	2.3489		0.0210333	4.34494		0.02145	0.231266		0.0108333	15.0321		100.073	9513.92		24	100.06	1598.625
0.0222833	2.35939		0.0218667	4.38499		0.0222833	0.271797		0.01125	15.0321		100.076	12258.5		25	100.07	16676.1875
0.0231167	2.37036		0.0227	4.4198		0.0231167	0.329971		0.0116667	15.0321		100.079	9944		26	100.07	80126.1640625
0.02395	2.37703		0.0235333	4.41837		0.02395	0.384808		0.0120833	15.0321		100.082	4871.69		27	100.07	181526.703125
0.0247833	2.3737		0.0243667	4.39119		0.0247833	0.414848		0.0125	15.0321		100.085	1649.15		28	100.08	236509.765625
0.0256167	2.36082		0.0252	4.35495		0.0256167	0.409603		0.0129167	15.0321		100.088	556.154		29	100.08	198516.890625
0.02645	2.34604		0.0260333	4.3149		0.02645	0.39959		0.0133333	15.0321		100.09	331.769		30	100.08	103718.6640625
0.0272833	2.3241		0.0268667	4.28104		0.0272833	0.392437		0.01375	15.0321		100.093	258.538		31	100.08	35892.6875
0.0281167	2.31123		0.0277	4.24576		0.0281167	0.3829		0.0141667	15.0321		100.096	258.154		32	100.09	11738.9375
0.02895	2.3098		0.0285333	4.21		0.02895	0.373363		0.0145833	15.0321		100.099	280.692		33	100.09	5248.25
0.0297833	2.32744		0.0293667	4.15897		0.0297833	0.368595		0.015	15.0321		100.102	297.231		34	100.09	3694.02075195313
0.0306167	2.36177		0.0302	4.12512		0.0306167	0.395298		0.0154167	15.0321		100.105	305.231		35	100.10	3501.875
0.03145	2.39086		0.0310333	4.12083		0.03145	0.417709		0.0158333	15.0321		100.108	357.462		36	100.10	3848.3125
0.0322833	2.41137		0.0318667	4.16136		0.0322833	0.451088		0.01625	15.0321		100.111	423.923		37	100.10	4325.04150390625
0.0331167	2.42138		0.0327	4.21619		0.0331167	0.472546		0.0166667	15.0321		100.113	445.615		38	100.10	4794.60400390625
0.03395	2.41423		0.0335333	4.2634		0.03395	0.492573		0.0170833	15.0321		100.116	378.615		39	100.11	5368.33349609375
0.0347833	2.4147		0.0343667	4.28677		0.0347833	0.507355		0.0175	15.0321		100.119	268.385		40	100.11	5982.58349609375
0.0356167	2.40755		0.0352	4.28629		0.0356167	0.49305		0.0179167	15.0321		100.122	201.385		41	100.11	6426.875
0.03645	2.41041		0.0360333	4.27103		0.03645	0.478745		0.0183333	15.0321		100.125	150.462		42	100.12	6293.02099609375
0.0372833	2.42233		0.0368667	4.2367		0.0372833	0.45681		0.01875	15.0321		100.128	108.154		43	100.12	5294.375
0.0381167	2.42805		0.0377	4.21476		0.0381167	0.462532		0.0191667	15.0321		100.131	90.3846		44	100.12	3992.5625
0.03895	2.42901		0.0385333	4.20952		0.03895	0.476837		0.0195833	15.0321		100.133	78.0769		45	100.12	2779.1875
0.0397833	2.41756		0.0393667	4.21953		0.0397833	0.491619		0.02	15.0321		100.136	69.0769		46	100.13	2208.95825195313
0.0406167	2.43711		0.0402	4.2057		0.0406167	0.500679		0.0204167	15.0321		100.139	60		47	100.13	1933.66662597656
0.04145	2.46525		0.0410333	4.19378		0.04145	0.496864		0.0208333	15.0321		100.142	62.0769		48	100.13	1647.66662597656
0.0422833	2.48432		0.0418667	4.19283		0.0422833	0.490189		0.02125	15.0321		100.145	76.1538		49	100.14	1307.625
0.0431167	2.47431		0.0427	4.17423		0.0431167	0.46587		0.0216667	15.0321		100.148	75		50	100.14	1136.3125
0.04395	2.45953		0.0435333	4.1256		0.04395	0.439644		0.0220833	15.0321		100.151	61.6923		51	100.14	1309.66662597656
0.0447833	2.44665		0.0443667	4.06694		0.0447833	0.436306		0.0225	15.0321		100.153	43.3846		52	100.14	1609.4375
0.0456167	2.40993		0.0452	4.03595		0.0456167	0.453472		0.0229167	15.0321		100.156	35.8462		53	100.15	1651.58337402344
0.04645	2.35939		0.0460333	4.02689		0.04645	0.481129		0.0233333	15.0321		100.159	36.1538		54	100.15	1367.79162597656
0.0472833	2.31791		0.0468667	4.02975		0.0472833	0.505447		0.02375	15.0321		100.162	35.9231		55	100.15	1031.27087402344
0.0481167	2.31552		0.0477	4.05693		0.0481167	0.544548		0.0241667	0		100.165	36.4615		56	100.16	846.666687011719
0.04895	2.31934		0.0485333	4.09937		0.04895	0.587463		0.0245833	0		100.168	32.6154		57	100.16	786.520812988281
0.0497833	2.30551		0.0493667	4.14562		0.0497833	0.597954		0.025	0		100.171	27.6923		58	100.16	756.541687011719
0.0506167	2.28548		0.0502	4.17757		0.0506167	0.600815		0.0254167	0		100.174	29.0769		59	100.16	700.333312988281
0.05145	2.26641		0.0510333	4.20332		0.05145	0.58651		0.0258333	0		100.177	34.3077		60	100.17	608.895812988281
0.0522833	2.24733		0.0518667	4.20332		0.0522833	0.576496		0.02625	5.9605e-05		100.179	33.8462		61	100.17	533.875
0.0531167	2.22301		0.0527	4.18758		0.0531167	0.554562		0.0266667	0.00011921		100.182	29.4615		62	100.17	469.145843505859
0.05395	2.2006		0.0535333	4.16613		0.05395	0.529289		0.0270833	0.00029802		100.185	23.9231		63	100.18	416.854156494141
0.0547833	2.1801		0.0543667	4.16946		0.0547833	0.529289		0.0275	0.00059605		100.188	13.7692		64	100.18	359.75
0.0556167	2.15578		0.0552	4.18949		0.0556167	0.509262		0.0279167	0.00107288		100.191	13		65	100.18	315.020843505859
0.05645	2.13242		0.0560333	4.19903		0.05645	0.489712		0.0283333	0.00178814		100.194	15.1538		66	100.18	278.25
0.0572833	2.11668		0.0568667	4.21238		0.0572833	0.472069		0.02875	0.00292063		100.197	22.2308		67	100.19	242.375
0.0581167	2.11096		0.0577	4.23956		0.0581167	0.477791		0.0291667	0.00452995		100.199	33.7692		68	100.19	237.375
0.05895	2.10953		0.0585333	4.29869		0.05895	0.509739		0.0295833	0.00667572		100.202	43.4615		69	100.19	263.916656494141
0.0597833	2.12002		0.0593667	4.35638		0.0597833	0.519753		0.03	0.00941753		100.205	47.0769		70	100.20	347.5
0.0606167	2.13289		0.0602	4.39978		0.0606167	0.535011		0.0304167	0.0127554		100.208	40.2308		71	100.20	532.1875
0.06145	2.16007		0.0610333	4.41647		0.06145	0.552654		0.0308333	0.0166297		100.211	36.7692		72	100.20	747.916687011719
0.0622833	2.19631		0.0618667	4.41551		0.0622833	0.571728		0.03125	0.0211		100.214	36.4615		73	100.20	855.291687011719
0.0631167	2.25544		0.0627	4.38929		0.0631167	0.580788		0.0316667	0.0259876		100.217	27.9231		74	100.21	764.5
0.06395	2.31934		0.0635333	4.34256		0.06395	0.558853		0.0320833	0.0312924		100.219	31.5385		75	100.21	632.166687011719
0.0647833	2.37703		0.0643667	4.30202		0.0647833	0.541687		0.0325	0.0367761		100.222	31.8462		76	100.21	549.5
0.0656167	2.41137		0.0652	4.29678		0.0656167	0.527859		0.0329167	0.0423193		100.225	44.6154		77	100.22	508.0625
0.06645	2.42138		0.0660333	4.32587		0.06645	0.519753		0.0333333	0.0478625		100.228	46.6923		78	100.22	483.583343505859
0.0672833	2.41423		0.0668667	4.36926		0.0672833	0.500202		0.03375	0.0534058		100.231	36.8462		79	100.22	443.604156494141
0.0681167	2.37656		0.0677	4.41265		0.0681167	0.47493		0.0341667	0.0588298		100.234	21.7692		80	100.22	440.083343505859
0.06895	2.32029		0.0685333	4.43459		0.06895	0.455379		0.0345833	0.0642538		100.237	23.7692		81	100.23	436.6875
0.0697833	2.25973		0.0693667	4.42743		0.0697833	0.440598		0.035	0.0696182		100.24	23.2308		82	100.23	423.645843505859
0.0706167	2.2254		0.0702	4.38976		0.0706167	0.43726		0.0354167	0.0748634		100.243	22.4615		83	100.23	409.229156494141
0.07145	2.19965		0.0710333	4.35066		0.07145	0.451565		0.0358333	0.0801086		100.245	25.4615		84	100.24	391.791656494141
0.0722833	2.17772		0.0718667	4.3292		0.0722833	0.484467		0.03625	0.0852943		100.248	24.0769		85	100.24	376.854156494141
0.0731167	2.16484		0.0727	4.31967		0.0731167	0.509739		0.0366667	0.0903606		100.251	27.8462		86	100.24	365.5
0.07395	2.15816		0.0735333	4.32777		0.07395	0.514984		0.0370833	0.0953674		100.254	28.5385		87	100.25	373.583343505859
0.0747833	2.1677		0.0743667	4.36354		0.0747833	0.521183		0.0375	0.100255		100.257	27.6154		88	100.25	383.708343505859
0.0756167	2.17009		0.0752	4.42839		0.0756167	0.528812		0.0379167	0.105023		100.26	22.3077		89	100.25	385.875
0.07645	2.18153		0.0760333	4.50945		0.07645	0.536919		0.0383333	0.109553		100.263	17.8462		90	100.25	376.166656494141
0.0772833	2.1863		0.0768667	4.56285		0.0772833	0.529766		0.03875	0.113964		100.265	17		91	100.26	372.541656494141
0.0781167	2.19202		0.0777	4.60243		0.0781167	0.520706		0.0391667	0.118315		100.268	21.3077		92	100.26	358.020843505859
0.07895	2.20585		0.0785333	4.62294		0.07895	0.518322		0.0395833	0.122547		100.271	26.5385		93	100.26	358.8125
0.0797833	2.20823		0.0793667	4.61817		0.0797833	0.508785		0.04	0.126779		100.274	27.3077		94	100.27	354.604156494141
0.0806167	2.22158		0.0802	4.61197		0.0806167	0.493526		0.0404167	0.131071		100.277	19.4615		95	100.27	356.645843505859
0.08145	2.21395		0.0810333	4.59862		0.08145	0.474453		0.0408333	0.135422		100.28	17.6923		96	100.27	370.770843505859
0.0822833	2.20299		0.0818667	4.60434		0.0822833	0.463963		0.04125	0.140011		100.283	20		97	100.27	376.583343505859
0.0831167	2.18391		0.0827	4.59194		0.0831167	0.460148		0.0416667	0.14478		100.285	19.9231		98	100.28	370.291656494141
0.08395	2.18773		0.0835333	4.5805		0.08395	0.462055		0.0420833	0.149846		100.288	24.8462		99	100.28	352.479156494141
0.0847833	2.20108		0.0843667	4.58479		0.0847833	0.486374		0.0425	0.15521		100.291	24.0769		100	100.28	335.583343505859
0.0856167	2.20108		0.0852	4.59242		0.0856167	0.526428		0.0429167	0.160933		100.294	25.0769		101	100.29	335.020843505859
0.08645	2.19822		0.0860333	4.58622		0.08645	0.554562		0.0433333	0.167012		100.297	27.2308		102	100.29	343.8125
0.0872833	2.20346		0.0868667	4.57144		0.0872833	0.549316		0.04375	0.17339		100.3	24.8462		103	100.29	355.958343505859
0.0881167	2.2049		0.0877	4.57096		0.0881167	0.522614		0.0441667	0.180066		100.303	27.0769		104	100.29	366.5
0.08895	2.18201		0.0885333	4.60482		0.08895	0.500202		0.0445833	0.187099		100.306	24.9231		105	100.30	355.291656494141
0.0897833	2.16722		0.0893667	4.64964		0.0897833	0.48399		0.045	0.194311		100.308	26.3077		106	100.30	349.791656494141
0.0906167	2.17438		0.0902	4.69542		0.0906167	0.464916		0.0454167	0.201643		100.311	18.0769		107	100.30	344.0625
0.09145	2.18916		0.0910333	4.73881		0.09145	0.438213		0.0458333	0.209093		100.314	19.9231		108	100.31	366.770843505859
0.0922833	2.17628		0.0918667	4.76313		0.0922833	0.432014		0.04625	0.216484		100.317	22.6923		109	100.31	359.166656494141
0.0931167	2.15435		0.0927	4.78506		0.0931167	0.436783		0.0466667	0.223815		100.32	31.2308		110	100.31	357.6875
0.09395	2.14005		0.0935333	4.79078		0.09395	0.449181		0.0470833	0.231087		100.323	24.2308		111	100.31	354.375
0.0947833	2.12288		0.0943667	4.79269		0.0947833	0.432491		0.0475	0.238299		100.326	26.7692		112	100.32	358.770843505859
0.0956167	2.10428		0.0952	4.77648		0.0956167	0.40102		0.0479167	0.245273		100.329	20.2308		113	100.32	333.895843505859
0.09645	2.09618		0.0960333	4.77457		0.09645	0.368595		0.0483333	0.252068		100.332	22.6923		114	100.32	328.583343505859
0.0972833	2.12479		0.0968667	4.78554		0.0972833	0.341415		0.04875	0.258625		100.334	15.3077		115	100.33	324.5
0.0981167	2.16818		0.0977	4.79126		0.0981167	0.311375		0.0491667	0.264943		100.337	17.6923		116	100.33	338.875
0.09895	2.20442		0.0985333	4.776		0.09895	0.287533		0.0495833	0.271022		100.34	23.4615		117	100.33	342.458343505859
0.0997833	2.22635		0.0993667	4.74691		0.0997833	0.279903		0.05	0.276864		100.343	26.7692		118	100.33	345.833343505859
0.100617	2.23446		0.1002	4.71544		0.100617	0.301838		0.0504167	0.282526		100.346	19.0769		119	100.34	356.125
0.10145	2.24733		0.101033	4.67157		0.10145	0.324249		0.0508333	0.28801		100.349	22.3077		120	100.34	361.8125
0.102283	2.26164		0.101867	4.63724		0.102283	0.330448		0.05125	0.293314		100.352	18.0769		121	100.34	343.1875
0.103117	2.2645		0.1027	4.64058		0.103117	0.333786		0.0516667	0.2985		100.355	23.8462		122	100.35	341.020843505859
0.10395	2.26736		0.103533	4.6792		0.10395	0.328541		0.0520833	0.303745		100.357	13.6923		123	100.35	338.229156494141
0.104783	2.25687		0.104367	4.7226		0.104783	0.331879		0.0525	0.30911		100.36	16.8462		124	100.35	340.770843505859
0.105617	2.2459		0.1052	4.75073		0.105617	0.31662		0.0529167	0.314772		100.363	16.6154		125	100.35	334.0625
0.10645	2.22731		0.106033	4.75979		0.10645	0.317097		0.0533333	0.320792		100.366	17.9231		126	100.36	330.895843505859
0.107283	2.20537		0.106867	4.76313		0.107283	0.324726		0.05375	0.32711		100.369	17.2308		127	100.36	340.541656494141
0.108117	2.18964		0.1077	4.7574		0.108117	0.335693		0.0541667	0.333846		100.372	21.5385		128	100.36	354.270843505859
0.10895	2.15864		0.108533	4.7555		0.10895	0.327587		0.0545833	0.340879		100.375	25.5385		129	100.37	357.125
0.109783	2.15054		0.109367	4.75645		0.109783	0.287533		0.055	0.34827		100.377	28.2308		130	100.37	343.291656494141
0.110617	2.17199		0.1102	4.77791		0.110617	0.247002		0.0554167	0.355899		100.38	29		131	100.37	323.0625
0.11145	2.21729		0.111033	4.81129		0.11145	0.217915		0.0558333	0.363767		100.383	30.3077		132	100.37	327.479156494141
0.112283	2.24447		0.111867	4.86088		0.112283	0.225067		0.05625	0.371695		100.386	41.3846		133	100.38	336.9375
0.113117	2.244		0.1127	4.89759		0.113117	0.248432		0.0566667	0.379503		100.389	34.6154		134	100.38	343.104156494141
0.11395	2.24352		0.113533	4.91428		0.11395	0.279427		0.0570833	0.387192		100.392	29.7692		135	100.38	330.291656494141
0.114783	2.244		0.114367	4.91714		0.114783	0.314713		0.0575	0.394702		100.395	17.8462		136	100.39	317.75
0.115617	2.24161		0.1152	4.9057		0.115617	0.333786		0.0579167	0.401974		100.397	20		137	100.39	316.75
0.11645	2.23064		0.116033	4.89902		0.11645	0.332355		0.0583333	0.409067		100.4	16.4615		138	100.39	322.9375
0.117283	2.2378		0.116867	4.88043		0.117283	0.291348		0.05875	0.415802		100.403	14.7692		139	100.39	330.8125
0.118117	2.2788		0.1177	4.87614		0.118117	0.246048		0.0591667	0.422299		100.406	11.4615		140	100.40	328.375
0.11895	2.3222		0.118533	4.88472		0.11895	0.215054		0.0595833	0.428617		100.409	11.6923		141	100.40	318.520843505859
0.119783	2.35176		0.119367	4.90665		0.119783	0.197887		0.06	0.434697		100.412	10.0769		142	100.40	322.541656494141
0.120617	2.35319		0.1202	4.93383		0.120617	0.199795		0.0604167	0.440717		100.415	15.2308		143	100.41	320.4375
0.12145	2.33984		0.121033	4.96149		0.12145	0.200272		0.0608333	0.446737		100.418	20.0769		144	100.41	322.229156494141
0.122283	2.32315		0.121867	4.98056		0.122283	0.205994		0.06125	0.452757		100.421	17.3846		145	100.41	319.270843505859
0.123117	2.28977		0.1227	4.98676		0.123117	0.18549		0.0616667	0.458777		100.423	15.0769		146	100.41	318.0625
0.12395	2.27594		0.123533	4.96387		0.12395	0.155926		0.0620833	0.464916		100.426	19.9231		147	100.42	309.541656494141
0.124783	2.26498		0.124367	4.91428		0.124783	0.12064		0.0625	0.471115		100.429	26.8462		148	100.42	308.916656494141
0.125617	2.26259		0.1252	4.84943		0.125617	0.0886917		0.0629167	0.477433		100.432	31.9231		149	100.42	309.875
0.12645	2.26545		0.126033	4.79555		0.12645	0.0715256		0.0633333	0.483811		100.435	31.7692		150	100.43	309.9375
0.127283	2.2769		0.126867	4.77076		0.127283	0.0696182		0.06375	0.490189		100.438	33.9231		151	100.43	306.145843505859
0.128117	2.31409		0.1277	4.76265		0.128117	0.108242		0.0641667	0.496566		100.441	26		152	100.43	309.916656494141
0.12895	2.34938		0.128533	4.76599		0.12895	0.155926		0.0645833	0.502884		100.444	21.8462		153	100.43	305.958343505859
0.129783	2.37989		0.129367	4.77266		0.129783	0.202656		0.065	0.509083		100.446	19.8462		154	100.44	306.25
0.130617	2.39611		0.1302	4.78554		0.130617	0.227928		0.0654167	0.515282		100.449	17.8462		155	100.44	310.3125
0.13145	2.39658		0.131033	4.80032		0.13145	0.239372		0.0658333	0.521481		100.452	15.5385		156	100.44	299
0.132283	2.38848		0.131867	4.8008		0.132283	0.266552		0.06625	0.52762		100.455	15.6923		157	100.45	296.458343505859
0.133117	2.38371		0.1327	4.78649		0.133117	0.294685		0.0666667	0.53376		100.458	25.6154		158	100.45	290.291656494141
0.13395	2.39372		0.133533	4.77123		0.13395	0.323296		0.0670833	0.539958		100.461	39.9231		159	100.45	287.041656494141
0.134783	2.42805		0.134367	4.78268		0.134783	0.35429		0.0675	0.546217		100.464	39.1538		160	100.45	286.1875
0.135617	2.46572		0.1352	4.80127		0.135617	0.389576		0.0679167	0.552535		100.466	31.6923		161	100.46	298.604156494141
0.13645	2.51102		0.136033	4.7965		0.13645	0.427246		0.0683333	0.559092		100.469	11.8462		162	100.46	291.895843505859
0.137283	2.55775		0.136867	4.77362		0.137283	0.430584		0.06875	0.565767		100.472	11		163	100.46	288.083343505859
0.138117	2.59352		0.1377	4.75836		0.138117	0.401974		0.0691667	0.572622		100.475	10.1538		164	100.47	280.041656494141
0.13895	2.60592		0.138533	4.77266		0.13895	0.363827		0.0695833	0.579655		100.478	11.6154		165	100.47	278
0.139783	2.60067		0.139367	4.78029		0.139783	0.337601		0.07	0.586808		100.481	16.6154		166	100.47	274.8125
0.140617	2.62451		0.1402	4.7698		0.140617	0.322819		0.0704167	0.594139		100.484	32.7692		167	100.47	275.6875
0.14145	2.66838		0.141033	4.75216		0.14145	0.306129		0.0708333	0.60153		100.487	36.6923		168	100.48	278.354156494141
0.142283	2.70605		0.141867	4.7493		0.142283	0.299454		0.07125	0.608981		100.49	42.7692		169	100.48	288.083343505859
0.143117	2.72322		0.1427	4.76027		0.143117	0.32711		0.0716667	0.616372		100.492	21.8462		170	100.48	287.25
0.14395	2.75135		0.143533	4.76122		0.14395	0.359058		0.0720833	0.623703		100.495	16.8462		171	100.49	283.875
0.144783	2.78807		0.144367	4.75121		0.144783	0.378609		0.0725	0.630915		100.498	11.3077		172	100.49	293.75
0.145617	2.78854		0.1452	4.73309		0.145617	0.384808		0.0729167	0.637949		100.501	18		173	100.49	277.770843505859
0.14645	2.75183		0.146033	4.72212		0.14645	0.403404		0.0733333	0.644803		100.504	22.1538		174	100.49	263.833343505859
0.147283	2.70081		0.146867	4.70495		0.147283	0.428677		0.07375	0.651598		100.507	20.6154		175	100.50	262.3125
0.148117	2.67029		0.1477	4.673		0.148117	0.440598		0.0741667	0.658274		100.51	27.8462		176	100.50	285.5
0.14895	2.64168		0.148533	4.62961		0.14895	0.449657		0.0745833	0.66489		100.513	46.3077		177	100.50	300.375
0.149783	2.60878		0.149367	4.58765		0.149783	0.440598		0.075	0.671506		100.515	61.1538		178	100.51	282.4375
0.150617	2.60925		0.1502	4.56333		0.150617	0.43726		0.0754167	0.678182		100.518	73.4615		179	100.51	247.9375
0.15145	2.64359		0.151033	4.53806		0.15145	0.413418		0.0758333	0.684977		100.521	48.6923		180	100.51	254.4375
0.152283	2.70462		0.151867	4.52232		0.152283	0.385284		0.07625	0.69195		100.524	52.7692		181	100.52	271.125
0.153117	2.74611		0.1527	4.51183		0.153117	0.344276		0.0766667	0.699162		100.527	28.8462		182	100.52	314.083343505859
0.15395	2.76041		0.153533	4.51469		0.15395	0.317097		0.0770833	0.706673		100.53	27		183	100.52	320.6875
0.154783	2.77328		0.154367	4.52328		0.154783	0.315189		0.0775	0.714421		100.533	13.6154		184	100.52	341.958343505859
0.155617	2.77567		0.1552	4.52662		0.155617	0.309467		0.0779167	0.722468		100.535	20.6154		185	100.53	305.375
0.15645	2.77615		0.156033	4.53472		0.15645	0.303268		0.0783333	0.730693		100.538	24.6923		186	100.53	273.208343505859
0.157283	2.76852		0.156867	4.5352		0.157283	0.284672		0.07875	0.739098		100.541	20.3077		187	100.53	241.58332824707
0.158117	2.77567		0.1577	4.51851		0.158117	0.282288		0.0791667	0.747442		100.544	16.3846		188	100.54	241.1875
0.15895	2.79045		0.158533	4.48608		0.15895	0.264645		0.0795833	0.755608		100.547	21.1538		189	100.54	239.47917175293
0.159783	2.80523		0.159367	4.46272		0.159783	0.236988		0.08	0.763536		100.55	26.4615		190	100.54	245.72917175293
0.160617	2.81525		0.1602	4.46129		0.160617	0.228882		0.0804167	0.771165		100.553	24.3846		191	100.54	251.70832824707
0.16145	2.82669		0.161033	4.46272		0.16145	0.246048		0.0808333	0.778377		100.556	18.2308		192	100.55	264.791656494141
0.162283	2.82049		0.161867	4.44889		0.162283	0.277996		0.08125	0.785291		100.558	15.0769		193	100.55	260.229156494141
0.163117	2.7914		0.1627	4.42457		0.163117	0.27895		0.0816667	0.791967		100.561	17.0769		194	100.55	244.5625
0.16395	2.76947		0.163533	4.40407		0.16395	0.288486		0.0820833	0.798523		100.564	17.3846		195	100.56	234.91667175293
0.164783	2.75946		0.164367	4.36831		0.164783	0.317574		0.0825	0.804961		100.567	19.2308		196	100.56	226.3125
0.165617	2.74086		0.1652	4.34875		0.165617	0.345707		0.0829167	0.811458		100.57	15.5385		197	100.56	228
0.16645	2.70271		0.166033	4.34351		0.16645	0.356674		0.0833333	0.818133		100.573	18		198	100.56	218.3125
0.167283	2.68364		0.166867	4.36783		0.167283	0.348568		0.08375	0.824928		100.576	17.1538		199	100.57	212.47917175293
0.168117	2.70176		0.1677	4.39501		0.168117	0.367165		0.0841667	0.831842		100.579	16.9231		200	100.57	215.3125
0.16895	2.73371		0.168533	4.3931		0.16895	0.39053		0.0845833	0.838876		100.582	22.7692		201	100.57	215.04167175293
0.169783	2.76041		0.169367	4.38833		0.169783	0.404835		0.085	0.845909		100.584	17.2308		202	100.58	219.27082824707
0.170617	2.79331		0.1702	4.35972		0.170617	0.391006		0.0854167	0.852883		100.587	15.6923		203	100.58	219.08332824707
0.17145	2.83527		0.171033	4.33588		0.17145	0.370979		0.0858333	0.859797		100.59	12.3077		204	100.58	224.375
0.172283	2.88057		0.171867	4.29678		0.172283	0.352383		0.08625	0.866592		100.593	14.6923		205	100.58	231.41667175293
0.173117	2.9211		0.1727	4.24671		0.173117	0.335693		0.0866667	0.873268		100.596	15.6154		206	100.59	232.6875
0.17395	2.94352		0.173533	4.22287		0.17395	0.308037		0.0870833	0.879765		100.599	11.6154		207	100.59	223.04167175293
0.174783	2.94733		0.174367	4.22812		0.174783	0.284195		0.0875	0.886083		100.602	7.07692		208	100.59	208.75
0.175617	2.94447		0.1752	4.26006		0.175617	0.274658		0.0879167	0.892162		100.605	7.84615		209	100.60	199.60417175293
0.17645	2.93159		0.176033	4.2882		0.17645	0.277042		0.0883333	0.898063		100.607	6.92308		210	100.60	200.66667175293
0.177283	2.91109		0.176867	4.29201		0.177283	0.281334		0.08875	0.903666		100.61	12		211	100.60	203.54167175293
0.178117	2.87771		0.1777	4.2901		0.178117	0.276566		0.0891667	0.90903		100.613	11.7692		212	100.60	215.8125
0.17895	2.86055		0.178533	4.28963		0.17895	0.282764		0.0895833	0.914097		100.616	9.53846		213	100.61	220.02082824707
0.179783	2.85816		0.179367	4.29583		0.179783	0.282288		0.09	0.918865		100.619	9.38461		214	100.61	205.8125
0.180617	2.85196		0.1802	4.30918		0.180617	0.28944		0.0904167	0.923455		100.622	8.23077		215	100.61	199.41667175293
0.18145	2.8615		0.181033	4.29344		0.18145	0.298977		0.0908333	0.928044		100.625	9.38461		216	100.62	195.47917175293
0.182283	2.8677		0.181867	4.27771		0.182283	0.309944		0.09125	0.932693		100.627	8.15385		217	100.62	199.91667175293
0.183117	2.8677		0.1827	4.2901		0.183117	0.319481		0.0916667	0.937521		100.63	7.30769		218	100.62	198.5
0.18395	2.84529		0.183533	4.31061		0.18395	0.316143		0.0920833	0.942528		100.633	5.76923		219	100.62	194.41667175293
0.184783	2.81858		0.184367	4.30584		0.184783	0.317574		0.0925	0.947833		100.636	10.1538		220	100.63	195.0625
0.185617	2.81429		0.1852	4.25577		0.185617	0.311852		0.0929167	0.953376		100.639	10.5385		221	100.63	202.1875
0.18645	2.81		0.186033	4.22812		0.18645	0.307083		0.0933333	0.959039		100.642	8.38461		222	100.63	202.1875
0.187283	2.81		0.186867	4.22478		0.187283	0.300407		0.09375	0.96482		100.645	9		223	100.64	198.33332824707
0.188117	2.79999		0.1877	4.2119		0.188117	0.293255		0.0941667	0.970542		100.648	14.7692		224	100.64	192.22917175293
0.18895	2.79331		0.188533	4.18377		0.18895	0.279427		0.0945833	0.976145		100.65	19.3846		225	100.64	195.22917175293
0.189783	2.78568		0.189367	4.15802		0.189783	0.257969		0.095	0.98151		100.653	22.0769		226	100.64	188.875
0.190617	2.78425		0.1902	4.14419		0.190617	0.237465		0.0954167	0.986576		100.656	17.8462		227	100.65	188.375
0.19145	2.77853		0.191033	4.13895		0.19145	0.216484		0.0958333	0.991344		100.659	10.9231		228	100.65	192.10417175293
0.192283	2.75993		0.191867	4.15277		0.192283	0.230789		0.09625	0.995994		100.662	6.84615		229	100.65	185.85417175293
0.193117	2.73943		0.1927	4.19378		0.193117	0.257492		0.0966667	1.00046		100.665	5.46154		230	100.66	173.1875
0.19395	2.72322		0.193533	4.24767		0.19395	0.288486		0.0970833	1.00487		100.668	15.9231		231	100.66	171.39582824707
0.194783	2.73991		0.194367	4.30632		0.194783	0.2985		0.0975	1.00929		100.671	19.1538		232	100.66	175.22917175293
0.195617	2.75326		0.1952	4.34351		0.195617	0.303745		0.0979167	1.0137		100.674	19.6923		233	100.66	166.29167175293
0.19645	2.76184		0.196033	4.35829		0.19645	0.322819		0.0983333	1.01817		100.676	16.6154		234	100.67	181.29167175293
0.197283	2.77281		0.196867	4.36068		0.197283	0.331879		0.09875	1.0227		100.679	16.5385		235	100.67	183.47917175293
0.198117	2.79808		0.1977	4.36068		0.198117	0.33617		0.0991667	1.02735		100.682	16.0769		236	100.67	195.04167175293
0.19895	2.81763		0.198533	4.35305		0.19895	0.326157		0.0995833	1.03194		100.685	12.4615		237	100.68	178.5
0.199783	2.7895		0.199367	4.31252		0.199783	0.33474		0.1	1.03652		100.688	11.3846		238	100.68	161.9375
0.200617	2.74086		0.2002	4.29487		0.200617	0.366211		0.100417	1.04111		100.691	10.0769		239	100.68	168.60417175293
0.20145	2.71702		0.201033	4.30107		0.20145	0.396729		0.100833	1.04558		100.694	9.92308		240	100.68	173.85417175293
0.202283	2.72036		0.201867	4.32205		0.202283	0.414371		0.10125	1.04994		100.697	8.76923		241	100.69	176.58332824707
0.203117	2.72226		0.2027	4.33159		0.203117	0.413895		0.101667	1.05411		100.699	7.46154		242	100.69	158.3125
0.20395	2.72322		0.203533	4.33254		0.20395	0.432491		0.102083	1.05816		100.702	9.84615		243	100.69	165.70832824707
0.204783	2.73275		0.204367	4.33159		0.204783	0.426292		0.1025	1.06204		100.705	10.5385		244	100.70	178.75
0.205617	2.75183		0.2052	4.3025		0.205617	0.394821		0.102917	1.06579		100.708	10.2308		245	100.70	176.04167175293
0.20645	2.73418		0.206033	4.25911		0.20645	0.342846		0.103333	1.06943		100.711	10.9231		246	100.70	158.08332824707
0.207283	2.68555		0.206867	4.20904		0.207283	0.306129		0.10375	1.07318		100.714	10.1538		247	100.70	149.33332824707
0.208117	2.63405		0.2077	4.18377		0.208117	0.286579		0.104167	1.077		100.717	12.0769		248	100.71	158
0.20895	2.6083		0.208533	4.17948		0.20895	0.256062		0.104583	1.08093		100.719	8.15385		249	100.71	169.47917175293
0.209783	2.59686		0.209367	4.21238		0.209783	0.250816		0.105	1.08516		100.722	10.1538		250	100.71	165.66667175293
0.210617	2.58112		0.2102	4.25529		0.210617	0.256062		0.105417	1.08963		100.725	7.92308		251	100.72	158.4375
0.21145	2.57874		0.211033	4.28057		0.21145	0.298977		0.105833	1.0944		100.728	9.53846		252	100.72	158.4375
0.212283	2.59495		0.211867	4.26865		0.212283	0.335693		0.10625	1.09947		100.731	8.07692		253	100.72	154.83332824707
0.213117	2.62594		0.2127	4.21906		0.213117	0.367641		0.106667	1.10477		100.734	7.30769		254	100.72	151.9375
0.21395	2.63882		0.213533	4.16851		0.21395	0.399113		0.107083	1.11026		100.737	5.76923		255	100.73	144.125
0.214783	2.63977		0.214367	4.13656		0.214783	0.430584		0.1075	1.11574		100.74	7.46154		256	100.73	152.04167175293
0.215617	2.64215		0.2152	4.13179		0.215617	0.463486		0.107917	1.1211		100.743	11.4615		257	100.73	148.5
0.21645	2.65026		0.216033	4.14848		0.21645	0.463009		0.108333	1.12635		100.745	12.9231		258	100.74	153.54167175293
0.217283	2.66647		0.216867	4.1914		0.217283	0.455379		0.10875	1.13142		100.748	9.53846		259	100.74	152.75
0.218117	2.68698		0.2177	4.26626		0.218117	0.441074		0.109167	1.13624		100.751	3.53846		260	100.74	175.625
0.21895	2.71177		0.218533	4.34589		0.21895	0.452995		0.109583	1.14089		100.754	7.30769		261	100.75	169.375
0.219783	2.73609		0.219367	4.38643		0.219783	0.462055		0.11	1.14524		100.757	9.92308		262	100.75	170.0625
0.220617	2.76184		0.2202	4.38404		0.220617	0.459671		0.110417	1.14936		100.76	12.1538		263	100.75	157.91667175293
0.22145	2.78473		0.221033	4.37307		0.22145	0.441074		0.110833	1.15323		100.763	8.46154		264	100.75	152.29167175293
0.222283	2.79713		0.221867	4.34732		0.222283	0.413895		0.11125	1.15693		100.766	6		265	100.76	153.8125
0.223117	2.78616		0.2227	4.31633		0.223117	0.411034		0.111667	1.16056		100.768	4.07692		266	100.76	158.89582824707
0.22395	2.77328		0.223533	4.26626		0.22395	0.398159		0.112083	1.16414		100.771	8.76923		267	100.76	150.22917175293
0.224783	2.75612		0.224367	4.25196		0.224783	0.397205		0.1125	1.16777		100.774	8.84615		268	100.77	147.72917175293
0.225617	2.72894		0.2252	4.27246		0.225617	0.403881		0.112917	1.17147		100.777	8.46154		269	100.77	145.8125
0.22645	2.68602		0.226033	4.30965		0.22645	0.432968		0.113333	1.17522		100.78	7.92308		270	100.77	143.6875
0.227283	2.64788		0.226867	4.34971		0.227283	0.464916		0.11375	1.1791		100.783	8.38461		271	100.77	145.10417175293
0.228117	2.6269		0.2277	4.37784		0.228117	0.4673		0.114167	1.18309		100.786	7.84615		272	100.78	132.70832824707
0.22895	2.60639		0.228533	4.42219		0.22895	0.439644		0.114583	1.18726		100.789	5.07692		273	100.78	145.58332824707
0.229783	2.57158		0.229367	4.45318		0.229783	0.387192		0.115	1.19144		100.791	5.23077		274	100.78	138.77082824707
0.230617	2.5363		0.2302	4.47273		0.230617	0.329971		0.115417	1.19567		100.794	4.07692		275	100.79	129.97917175293
0.23145	2.50816		0.231033	4.45652		0.23145	0.268459		0.115833	1.19984		100.797	5.53846		276	100.79	116.270835876465
0.232283	2.48051		0.231867	4.43935		0.232283	0.216007		0.11625	1.20384		100.8	6.38462		277	100.79	118.9375
0.233117	2.44665		0.2327	4.41456		0.233117	0.190258		0.116667	1.20777		100.803	6.76923		278	100.79	117.958335876465
0.23395	2.4147		0.233533	4.37689		0.23395	0.202656		0.117083	1.21164		100.806	6.07692		279	100.80	120.0625
0.234783	2.41184		0.234367	4.34637		0.234783	0.238419		0.1175	1.21534		100.809	3.38462		280	100.80	117.875
0.235617	2.4128		0.2352	4.33445		0.235617	0.273228		0.117917	1.21897		100.812	4.46154		281	100.80	122.5625
0.23645	2.42472		0.236033	4.36449		0.23645	0.30756		0.118333	1.22249		100.814	4.53846		282	100.81	121.541664123535
0.237283	2.43092		0.236867	4.39215		0.237283	0.338554		0.11875	1.22601		100.817	4.46154		283	100.81	126.291664123535
0.238117	2.4395		0.2377	4.42696		0.238117	0.353813		0.119167	1.22947		100.82	3.76923		284	100.81	129.875
0.23895	2.44713		0.238533	4.44698		0.23895	0.359535		0.119583	1.23304		100.823	6.23077		285	100.81	131.375
0.239783	2.43616		0.239367	4.44269		0.239783	0.36335		0.12	1.23668		100.826	7		286	100.82	136.375
0.240617	2.41423		0.2402	4.42219		0.240617	0.386238		0.120417	1.24043		100.829	10		287	100.82	133.22917175293
0.24145	2.38514		0.241033	4.39692		0.24145	0.406265		0.120833	1.24425		100.832	9.46154		288	100.82	140.29167175293
0.242283	2.36177		0.241867	4.40121		0.242283	0.407219		0.12125	1.24824		100.835	10.3077		289	100.83	142.97917175293
0.243117	2.34652		0.2427	4.40025		0.243117	0.397205		0.121667	1.25235		100.838	8.92308		290	100.83	143.5625
0.24395	2.33412		0.243533	4.41694		0.24395	0.375748		0.122083	1.25664		100.84	2.46154		291	100.83	132.64582824707
0.244783	2.34842		0.244367	4.44031		0.244783	0.350475		0.1225	1.26117		100.843	4		292	100.83	132.77082824707
0.245617	2.37465		0.2452	4.49085		0.245617	0.329018		0.122917	1.26576		100.846	13.6154		293	100.84	128.85417175293
0.24645	2.38609		0.246033	4.51756		0.24645	0.313759		0.123333	1.27047		100.849	14.5385		294	100.84	130.33332824707
0.247283	2.37703		0.246867	4.51899		0.247283	0.308037		0.12375	1.27518		100.852	11.0769		295	100.84	134.04167175293
0.248117	2.36559		0.2477	4.52614		0.248117	0.313759		0.124167	1.27977		100.855	3.92308		296	100.85	139.72917175293
0.24895	2.35701		0.248533	4.54664		0.24895	0.333309		0.124583	1.28424		100.858	1.30769		297	100.85	135.39582824707
0.249783	2.33936		0.249367	4.56858		0.249783	0.36335		0.125	1.28847		100.861	4.15385		298	100.85	123.291664123535
0.250617	2.32077		0.2502	4.5495		0.250617	0.359058		0.125417	1.29247		100.863	5.30769		299	100.85	114.166664123535
0.25145	2.32601		0.251033	4.54092		0.25145	0.336647		0.125833	1.2961		100.866	14.6154		300	100.86	113.25
0.252283	2.34318		0.251867	4.53615		0.252283	0.312328		0.12625	1.2995		100.869	12.2308		301	100.86	114.458335876465
0.253117	2.34985		0.2527	4.52566		0.253117	0.295639		0.126667	1.30266		100.872	12.9231		302	100.86	127.958335876465
0.25395	2.35558		0.253533	4.49228		0.25395	0.295639		0.127083	1.30564		100.875	5.30769		303	100.87	123.916664123535
0.254783	2.35605		0.254367	4.4589		0.254783	0.293732		0.1275	1.30862		100.878	8.38461		304	100.87	120.25
0.255617	2.36893		0.2552	4.4446		0.255617	0.314236		0.127917	1.3116		100.881	10.6154		305	100.87	116.583335876465
0.25645	2.36654		0.256033	4.42839		0.25645	0.344276		0.128333	1.31464		100.884	12.4615		306	100.87	115.729164123535
0.257283	2.36177		0.256867	4.41122		0.257283	0.382423		0.12875	1.31792		100.886	10.4615		307	100.88	115.104164123535
0.258117	2.34747		0.2577	4.39739		0.258117	0.391006		0.129167	1.32132		100.889	9.92308		308	100.88	113.020835876465
0.25895	2.32983		0.258533	4.39167		0.25895	0.36478		0.129583	1.32483		100.892	9.15385		309	100.88	114.520835876465
0.259783	2.31075		0.259367	4.3869		0.259783	0.326157		0.13	1.32853		100.895	4.38462		310	100.89	107.979164123535
0.260617	2.28167		0.2602	4.36783		0.260617	0.292778		0.130417	1.33234		100.898	9.69231		311	100.89	110.8125
0.26145	2.25496		0.261033	4.35495		0.26145	0.285149		0.130833	1.33616		100.901	18.5385		312	100.89	122.4375
0.262283	2.22874		0.261867	4.33683		0.262283	0.289917		0.13125	1.34003		100.904	19.3077		313	100.89	121.125
0.263117	2.21443		0.2627	4.33302		0.263117	0.322819		0.131667	1.34385		100.907	17.5385		314	100.90	114.4375
0.26395	2.20442		0.263533	4.32253		0.26395	0.360489		0.132083	1.34766		100.909	9.07692		315	100.90	103.166664123535
0.264783	2.19154		0.264367	4.32014		0.264783	0.397682		0.1325	1.3513		100.912	8.92308		316	100.90	99.7083358764648
0.265617	2.17438		0.2652	4.33922		0.265617	0.419617		0.132917	1.35487		100.915	12.4615		317	100.91	100.708335876465
0.26645	2.15816		0.266033	4.3726		0.26645	0.421047		0.133333	1.35833		100.918	19.3846		318	100.91	98.5833358764648
0.267283	2.14481		0.266867	4.4055		0.267283	0.409603		0.13375	1.36179		100.921	20.9231		319	100.91	103.666664123535
0.268117	2.11811		0.2677	4.40788		0.268117	0.400543		0.134167	1.3653		100.924	54.8462		320	100.91	102.833335876465
0.26895	2.07853		0.268533	4.38833		0.26895	0.406742		0.134583	1.36888		100.927	78.4615		321	100.92	108.541664123535
0.269783	2.04182		0.269367	4.35877		0.269783	0.416279		0.135	1.37264		100.93	132.308		322	100.92	98.3333358764648
0.270617	2.01988		0.2702	4.34017		0.270617	0.422955		0.135417	1.37657		100.933	114.231		323	100.92	99.7083358764648
0.27145	1.99509		0.271033	4.32396		0.27145	0.411987		0.135833	1.3808		100.935	96.3077		324	100.93	120.75
0.272283	1.96981		0.271867	4.32444		0.272283	0.427246		0.13625	1.38527		100.938	42.9231		325	100.93	138.72917175293
0.273117	1.96981		0.2727	4.32062		0.273117	0.444412		0.136667	1.38986		100.941	23.6154		326	100.93	147.79167175293
0.27395	1.9989		0.273533	4.32491		0.27395	0.435829		0.137083	1.39451		100.944	22.3077		327	100.94	139.0625
0.274783	2.04468		0.274367	4.32825		0.274783	0.390053		0.1375	1.3991		100.947	28.0769		328	100.94	126.0625
0.275617	2.06518		0.2752	4.32444		0.275617	0.33617		0.137917	1.40351		100.95	27		329	100.94	117.354164123535
0.27645	2.08187		0.276033	4.30918		0.27645	0.333786		0.138333	1.40762		100.953	91.8462		330	100.94	110.3125
0.277283	2.09332		0.276867	4.27723		0.277283	0.33474		0.13875	1.41132		100.956	169.462		331	100.95	109.354164123535
0.278117	2.10094		0.2777	4.26722		0.278117	0.337124		0.139167	1.4146		100.958	188.769		332	100.95	127.916664123535
0.27895	2.09427		0.278533	4.26435		0.27895	0.342369		0.139583	1.41746		100.961	138.769		333	100.95	183.625
0.279783	2.07615		0.279367	4.27246		0.279783	0.379086		0.14	1.42008		100.964	63		334	100.96	260.416656494141
0.280617	2.06232		0.2802	4.25863		0.280617	0.441551		0.140417	1.42252		100.967	35.6154		335	100.96	274.708343505859
0.28145	2.03657		0.281033	4.24814		0.28145	0.472069		0.140833	1.42503		100.97	34		336	100.96	229.02082824707
0.282283	2.00129		0.281867	4.2448		0.282283	0.4673		0.14125	1.42759		100.973	31.0769		337	100.96	156.25
0.283117	1.9393		0.2827	4.23288		0.283117	0.442505		0.141667	1.43027		100.976	22.4615		338	100.97	130.3125
0.28395	1.88637		0.283533	4.21286		0.28395	0.446796		0.142083	1.43319		100.979	45.2308		339	100.97	115.791664123535
0.284783	1.84727		0.284367	4.1647		0.284783	0.46587		0.1425	1.43629		100.981	66.3077		340	100.97	126.416664123535
0.285617	1.84107		0.2852	4.13513		0.285617	0.489235		0.142917	1.43951		100.984	62.6154		341	100.98	123.395835876465
0.28645	1.85061		0.286033	4.11224		0.28645	0.494003		0.143333	1.44279		100.987	77.3077		342	100.98	118.958335876465
0.287283	1.87254		0.286867	4.09365		0.287283	0.48542		0.14375	1.44601		100.99	110		343	100.98	107.729164123535
0.288117	1.91784		0.2877	4.09698		0.288117	0.480652		0.144167	1.44911		100.993	203.846		344	100.98	167.33332824707
0.28895	1.96362		0.288533	4.1256		0.28895	0.478745		0.144583	1.45197		100.996	793.308		345	100.99	279.791656494141
0.289783	1.98555		0.289367	4.19855		0.289783	0.489235		0.145	1.45459		100.999	2878.69		346	100.99	390.75
0.290617	1.97554		0.2902	4.26102		0.290617	0.493526		0.145417	1.4571		101.002	5122.15		347	100.99	383.854156494141
0.29145	1.95408		0.291033	4.29487		0.29145	0.501633		0.145833	1.45942		101.004	5585.54		348	101.00	351.104156494141
0.292283	1.93644		0.291867	4.29869		0.292283	0.513554		0.14625	1.46174		101.007	3685.38		349	101.00	403.0625
0.293117	1.91164		0.2927	4.27961		0.293117	0.514984		0.146667	1.46407		101.01	1516.77		350	101.00	579.916687011719
0.29395	1.86825		0.293533	4.2634		0.29395	0.510216		0.147083	1.46645		101.013	438.462		351	101.00	613.5625
0.294783	1.81818		0.294367	4.24242		0.294783	0.498295		0.1475	1.4689		101.016	259		352	101.01	478.270843505859
0.295617	1.7848		0.2952	4.22573		0.295617	0.482559		0.147917	1.47146		101.019	180.077		353	101.01	256.291656494141
0.29645	1.7767		0.296033	4.21953		0.29645	0.463963		0.148333	1.4742		101.022	180.308		354	101.01	156.35417175293
0.297283	1.79052		0.296867	4.23717		0.297283	0.463009		0.14875	1.477		101.025	195.615		355	101.02	146.125
0.298117	1.81723		0.2977	4.26626		0.298117	0.482559		0.149167	1.47998		101.028	198.538		356	101.02	210.875
0.29895	1.84441		0.298533	4.3087		0.29895	0.507832		0.149583	1.48308		101.031	152.462		357	101.02	286.666656494141
0.299783	1.86872		0.299367	4.32158		0.299783	0.5126		0.15	1.48624		101.033	148.923		358	101.02	325.916656494141
0.300617	1.8878		0.3002	4.33254		0.300617	0.487328		0.150417	1.4894		101.036	140.077		359	101.03	277.708343505859
0.30145	1.90449		0.301033	4.3211		0.30145	0.463486		0.150833	1.49256		101.039	130.231		360	101.03	198.72917175293
0.302283	1.91498		0.301867	4.30679		0.302283	0.430107		0.15125	1.49584		101.042	137.769		361	101.03	155.5
0.303117	1.90735		0.3027	4.27151		0.303117	0.407219		0.151667	1.49906		101.045	139.231		362	101.04	148
0.30395	1.89638		0.303533	4.21381		0.30395	0.377655		0.152083	1.50228		101.048	171		363	101.04	192.83332824707
0.304783	1.88971		0.304367	4.18282		0.304783	0.365257		0.1525	1.50537		101.051	174.769		364	101.04	229.6875
0.305617	1.88398		0.3052	4.17471		0.305617	0.387669		0.152917	1.50836		101.053	250.615		365	101.04	241.375
0.30645	1.88255		0.306033	4.2038		0.30645	0.419617		0.153333	1.51122		101.056	307.692		366	101.05	232.79167175293
0.307283	1.86634		0.306867	4.23431		0.307283	0.451565		0.15375	1.51384		101.059	345.538		367	101.05	361.416656494141
0.308117	1.8611		0.3077	4.28057		0.308117	0.460148		0.154167	1.51628		101.062	299.154		368	101.05	1319.45837402344
0.30895	1.85871		0.308533	4.30727		0.30895	0.455379		0.154583	1.51861		101.065	210		369	101.06	3185.8125
0.309783	1.8487		0.309367	4.30298		0.309783	0.447273		0.155	1.52081		101.068	178.615		370	101.06	4790.29150390625
0.310617	1.84059		0.3102	4.26531		0.310617	0.425816		0.155417	1.52302		101.071	216.692		371	101.06	4523.25
0.31145	1.82581		0.311033	4.22287		0.31145	0.401497		0.155833	1.52522		101.074	441.692		372	101.06	2877.08325195313
0.312283	1.83535		0.311867	4.18139		0.312283	0.370502		0.15625	1.52749		101.077	654.462		373	101.07	1579.41662597656
0.313117	1.84774		0.3127	4.14038		0.313117	0.346184		0.156667	1.52993		101.079	822.462		374	101.07	2092.20825195313
0.31395	1.85871		0.313533	4.12035		0.31395	0.349045		0.157083	1.53255		101.082	614.846		375	101.07	5592.89599609375
0.314783	1.88255		0.314367	4.14324		0.314783	0.351429		0.1575	1.5353		101.085	392.154		376	101.08	11000.4375
0.315617	1.89543		0.3152	4.19998		0.315617	0.367641		0.157917	1.53816		101.088	98.6154		377	101.08	13871.875
0.31645	1.91593		0.316033	4.26817		0.31645	0.37384		0.158333	1.54102		101.091	79.8462		378	101.08	11417.8125
0.317283	1.90353		0.316867	4.3211		0.317283	0.395775		0.15875	1.54382		101.094	152.615		379	101.08	6072.47900390625
0.318117	1.87492		0.3177	4.36926		0.318117	0.409126		0.159167	1.5465		101.097	185.923		380	101.09	2465.45825195313
0.31895	1.84488		0.318533	4.40311		0.31895	0.400543		0.159583	1.54889		101.1	175.692		381	101.09	2707.72924804688
0.319783	1.82772		0.319367	4.41551		0.319783	0.388145		0.16	1.55103		101.103	104.538		382	101.09	4748.125
0.320617	1.81866		0.3202	4.41456		0.320617	0.383377		0.160417	1.55288		101.105	74.2308		383	101.10	5791.95849609375
0.32145	1.79338		0.321033	4.40645		0.32145	0.406742		0.160833	1.55449		101.108	43.8462		384	101.10	4801.9375
0.322283	1.77765		0.321867	4.41551		0.322283	0.436783		0.16125	1.55598		101.111	59.4615		385	101.10	2596.125
0.323117	1.78289		0.3227	4.42553		0.323117	0.479221		0.161667	1.55729		101.114	54.3846		386	101.11	1146.16662597656
0.32395	1.81246		0.323533	4.4651		0.32395	0.524044		0.162083	1.55866		101.117	63.1538		387	101.11	684.354187011719
0.324783	1.82962		0.324367	4.51803		0.324783	0.566483		0.1625	1.56009		101.12	53.1538		388	101.11	600.354187011719
0.325617	1.84822		0.3252	4.57716		0.325617	0.60463		0.162917	1.5617		101.123	51.6154		389	101.11	595.229187011719
0.32645	1.86539		0.326033	4.59051		0.32645	0.61512		0.163333	1.56349		101.126	43.2308		390	101.12	605.895812988281
0.327283	1.87874		0.326867	4.57573		0.327283	0.576019		0.16375	1.56558		101.129	37.0769		391	101.12	590.833312988281
0.328117	1.87922		0.3277	4.5557		0.328117	0.516891		0.164167	1.56778		101.131	42.3846		392	101.12	535.145812988281
0.32895	1.85919		0.328533	4.53043		0.32895	0.482082		0.164583	1.57005		101.134	43.6154		393	101.13	457.979156494141
0.329783	1.84441		0.329367	4.50659		0.329783	0.47636		0.165	1.57237		101.137	35		394	101.13	388.916656494141
0.330617	1.84155		0.3302	4.48322		0.330617	0.458241		0.165417	1.57464		101.14	39.2308		395	101.13	362.5625
0.33145	1.86634		0.331033	4.48465		0.33145	0.43726		0.165833	1.5769		101.143	33.0769		396	101.13	343.833343505859
0.332283	1.89877		0.331867	4.5042		0.332283	0.449181		0.16625	1.57905		101.146	31.5385		397	101.14	310.708343505859
0.333117	1.91593		0.3327	4.52852		0.333117	0.47636		0.166667	1.58113		101.149	19.9231		398	101.14	267.3125
0.33395	1.90639		0.333533	4.54044		0.33395	0.467777		0.167083	1.58316		101.151	16.2308		399	101.14	232.29167175293
0.334783	1.89829		0.334367	4.53472		0.334783	0.424862		0.1675	1.58513		101.154	13.6923		400	101.15	223.625
0.335617	1.89066		0.3352	4.52471		0.335617	0.380039		0.167917	1.58709		101.157	13.9231		401	101.15	226.39582824707
0.33645	1.86634		0.336033	4.53424		0.33645	0.349998		0.168333	1.58918		101.16	15.3846		402	101.15	219.5625
0.337283	1.83487		0.336867	4.54426		0.337283	0.326157		0.16875	1.59132		101.163	21.2308		403	101.15	188.375
0.338117	1.8239		0.3377	4.54092		0.338117	0.296593		0.169167	1.59347		101.166	29		404	101.16	165.0625
0.33895	1.85061		0.338533	4.53377		0.33895	0.275135		0.169583	1.5955		101.169	23.9231		405	101.16	155.70832824707
0.339783	1.8692		0.339367	4.53711		0.339783	0.244141		0.17	1.59746		101.172	22.4615		406	101.16	165.89582824707
0.340617	1.86253		0.3402	4.54235		0.340617	0.221729		0.170417	1.59925		101.175	14.4615		407	101.17	162.9375
0.34145	1.85585		0.341033	4.54378		0.34145	0.217915		0.170833	1.60086		101.177	17.9231		408	101.17	145.1875
0.342283	1.85871		0.341867	4.55666		0.342283	0.22459		0.17125	1.60241		101.18	15.3077		409	101.17	120.833335876465
0.343117	1.87349		0.3427	4.61292		0.343117	0.23222		0.171667	1.60378		101.183	17.6154		410	101.17	118.270835876465
0.34395	1.88112		0.343533	4.67968		0.34395	0.241756		0.172083	1.60515		101.186	14.1538		411	101.18	114.8125
0.344783	1.88446		0.344367	4.73261		0.344783	0.264645		0.1725	1.60658		101.189	13.3077		412	101.18	120.458335876465
0.345617	1.88684		0.3452	4.7493		0.345617	0.290871		0.172917	1.60819		101.192	18.1538		413	101.18	122.916664123535
0.34645	1.87635		0.346033	4.75502		0.34645	0.310421		0.173333	1.60998		101.195	19.8462		414	101.19	118.416664123535
0.347283	1.85585		0.346867	4.74739		0.347283	0.319958		0.17375	1.61201		101.198	19.3846		415	101.19	114.229164123535
0.348117	1.83535		0.3477	4.72879		0.348117	0.337601		0.174167	1.61427		101.201	12.9231		416	101.19	98.7291641235352
0.34895	1.81818		0.348533	4.72164		0.34895	0.342369		0.174583	1.61672		101.203	15.0769		417	101.19	105.625
0.349783	1.81103		0.349367	4.70638		0.349783	0.339031		0.175	1.61916		101.206	14.6923		418	101.20	104.479164123535
0.350617	1.8115		0.3502	4.70924		0.350617	0.326157		0.175417	1.62154		101.209	12.8462		419	101.20	106.791664123535
0.35145	1.81866		0.351033	4.70161		0.35145	0.306606		0.175833	1.62381		101.212	17.1538		420	101.20	111.25
0.352283	1.82676		0.351867	4.73928		0.352283	0.303745		0.17625	1.62578		101.215	29.7692		421	101.21	114.5
0.353117	1.82247		0.3527	4.78649		0.353117	0.296593		0.176667	1.62745		101.218	31.5385		422	101.21	127.5625
0.35395	1.80674		0.353533	4.82798		0.35395	0.299931		0.177083	1.62882		101.221	27.3846		423	101.21	129.54167175293
0.354783	1.79338		0.354367	4.87089		0.354783	0.300407		0.1775	1.62989		101.224	19.3077		424	101.21	124.270835876465
0.355617	1.79482		0.3552	4.92764		0.355617	0.308514		0.177917	1.6309		101.227	12.9231		425	101.22	118.1875
0.35645	1.81293		0.356033	5.01537		0.35645	0.314236		0.178333	1.63186		101.229	11.1538		426	101.22	118.708335876465
0.357283	1.82867		0.356867	5.05972		0.357283	0.310421		0.17875	1.63293		101.232	15		427	101.22	109.625
0.358117	1.84631		0.3577	5.07593		0.358117	0.308037		0.179167	1.63418		101.235	27.7692		428	101.23	108.270835876465
0.35895	1.88208		0.358533	5.07307		0.35895	0.316143		0.179583	1.63579		101.238	27.8462		429	101.23	98.4791641235352
0.359783	1.92928		0.359367	5.07927		0.359783	0.330925		0.18	1.63764		101.241	22.5385		430	101.23	91.625
0.360617	1.97458		0.3602	5.08451		0.360617	0.333309		0.180417	1.63978		101.244	16.2308		431	101.23	91.25
0.36145	2.00558		0.361033	5.07069		0.36145	0.339508		0.180833	1.64211		101.247	15.4615		432	101.24	96.0416641235352
0.362283	2.04659		0.361867	5.05304		0.362283	0.344276		0.18125	1.64443		101.25	17.3846		433	101.24	98.8125
0.363117	2.08712		0.3627	5.04398		0.363117	0.348568		0.181667	1.64664		101.252	17.1538		434	101.24	99.1458358764648
0.36395	2.12479		0.363533	5.04398		0.36395	0.331402		0.182083	1.64866		101.255	18.5385		435	101.25	97.5
0.364783	2.13623		0.364367	5.02777		0.364783	0.306606		0.1825	1.65033		101.258	16.5385		436	101.25	102.208335876465
0.365617	2.13385		0.3652	4.98343		0.365617	0.28944		0.182917	1.65164		101.261	15.5385		437	101.25	100.916664123535
0.36645	2.12622		0.366033	4.95625		0.36645	0.268936		0.183333	1.6526		101.264	11.3846		438	101.26	91
0.367283	2.11191		0.366867	4.95768		0.367283	0.248432		0.18375	1.65319		101.267	9.38461		439	101.26	88.0208358764648
0.368117	2.09665		0.3677	4.9715		0.368117	0.225544		0.184167	1.65361		101.27	20.9231		440	101.26	92.3958358764648
0.36895	2.06995		0.368533	4.97866		0.36895	0.208378		0.184583	1.65391		101.273	21.2308		441	101.26	100.083335876465
0.369783	2.05374		0.369367	4.99868		0.369783	0.192642		0.185	1.65433		101.275	24.1538		442	101.27	98.8125
0.370617	2.03657		0.3702	5.04065		0.370617	0.175953		0.185417	1.6548		101.278	13.2308		443	101.27	94.2916641235352
0.37145	2.02131		0.371033	5.07164		0.37145	0.178814		0.185833	1.65552		101.281	9.69231		444	101.27	92.4375
0.372283	2.00653		0.371867	5.0993		0.372283	0.205517		0.18625	1.65641		101.284	7.53846		445	101.28	100.875
0.373117	1.99223		0.3727	5.11646		0.373117	0.234604		0.186667	1.65749		101.287	14.6154		446	101.28	106.479164123535
0.37395	1.98078		0.373533	5.14126		0.37395	0.236034		0.187083	1.65886		101.29	14		447	101.28	103.354164123535
0.374783	1.96314		0.374367	5.1651		0.374783	0.226498		0.1875	1.66041		101.293	13.4615		448	101.28	93.9166641235352
0.375617	1.95694		0.3752	5.1837		0.375617	0.220776		0.187917	1.66219		101.296	15.8462		449	101.29	91.3333358764648
0.37645	1.95599		0.376033	5.18656		0.37645	0.209332		0.188333	1.6641		101.299	19.2308		450	101.29	94.2708358764648
0.377283	1.96838		0.376867	5.17225		0.377283	0.191689		0.18875	1.66607		101.302	18.6923		451	101.29	99.0416641235352
0.378117	1.99127		0.3777	5.14698		0.378117	0.180721		0.189167	1.66804		101.304	13.1538		452	101.30	94.375
0.37895	2.01321		0.378533	5.13792		0.37895	0.213146		0.189583	1.67006		101.307	4.23077		453	101.30	88.1875
0.379783	2.03514		0.379367	5.12743		0.379783	0.258923		0.19	1.67209		101.31	13.8462		454	101.30	87.6875
0.380617	2.04277		0.3802	5.12886		0.380617	0.279427		0.190417	1.674		101.313	30.9231		455	101.30	79.7708358764648
0.38145	2.06137		0.381033	5.14078		0.38145	0.283241		0.190833	1.67572		101.316	30.9231		456	101.31	83.2291641235352
0.382283	2.07615		0.381867	5.1527		0.382283	0.264645		0.19125	1.67733		101.319	26.1538		457	101.31	89.5208358764648
0.383117	2.08998		0.3827	5.17941		0.383117	0.249386		0.191667	1.67882		101.322	15.7692		458	101.31	98.5625
0.38395	2.1081		0.383533	5.17845		0.38395	0.22459		0.192083	1.68025		101.325	19.0769		459	101.32	98.2083358764648
0.384783	2.1286		0.384367	5.17941		0.384783	0.203609		0.1925	1.68169		101.328	15		460	101.32	90.8125
0.385617	2.15292		0.3852	5.16558		0.385617	0.207901		0.192917	1.68312		101.33	15.6154		461	101.32	89.7916641235352
0.38645	2.1553		0.386033	5.13792		0.38645	0.218868		0.193333	1.68449		101.333	13.5385		462	101.32	88.9791641235352
0.387283	2.14911		0.386867	5.09453		0.387283	0.227928		0.19375	1.68592		101.336	14		463	101.33	83.4166641235352
0.388117	2.14005		0.3877	5.03826		0.388117	0.224113		0.194167	1.68741		101.339	10.9231		464	101.33	82.25
0.38895	2.14052		0.388533	5.00488		0.38895	0.217438		0.194583	1.6889		101.342	10.4615		465	101.33	78.75
0.389783	2.13861		0.389367	4.98915		0.389783	0.211239		0.195	1.69045		101.345	16.0769		466	101.34	80.1875
0.390617	2.13528		0.3902	4.97723		0.390617	0.198364		0.195417	1.69194		101.348	26.9231		467	101.34	88.6458358764648
0.39145	2.12622		0.391033	4.9634		0.39145	0.179291		0.195833	1.69325		101.351	30		468	101.34	89.2708358764648
0.392283	2.11334		0.391867	4.95672		0.392283	0.160694		0.19625	1.69444		101.353	22.3077		469	101.34	84.7291641235352
0.393117	2.10285		0.3927	4.97627		0.393117	0.144005		0.196667	1.69545		101.356	15.1538		470	101.35	81.1458358764648
0.39395	2.08712		0.393533	5.0087		0.39395	0.129223		0.197083	1.69635		101.359	10.5385		471	101.35	88.0416641235352
0.394783	2.08712		0.394367	5.02586		0.394783	0.130653		0.1975	1.69718		101.362	7.76923		472	101.35	94.2708358764648
0.395617	2.09904		0.3952	5.04398		0.395617	0.13876		0.197917	1.6979		101.365	5.07692		473	101.36	92.7083358764648
0.39645	2.14195		0.396033	5.05877		0.39645	0.148296		0.198333	1.69855		101.368	6.92308		474	101.36	78.3541641235352
0.397283	2.19488		0.396867	5.08356		0.397283	0.15831		0.19875	1.69921		101.371	8.30769		475	101.36	79.3125
0.398117	2.24352		0.3977	5.08642		0.398117	0.174522		0.199167	1.69992		101.374	13.1538		476	101.36	79.9583358764648
0.39895	2.28024		0.398533	5.08165		0.39895	0.194073		0.199583	1.70076		101.376	10		477	101.37	80.375
0.399783	2.30885		0.399367	5.07021		0.399783	0.205994		0.2	1.70171		101.379	9.30769		478	101.37	81.3958358764648
0.400617	2.32458		0.4002	5.05257		0.400617	0.200272		0.200417	1.70285		101.382	12.4615		479	101.37	83.6458358764648
0.40145	2.32077		0.401033	5.04446		0.40145	0.189781		0.200833	1.7041		101.385	16.6923		480	101.38	89
0.402283	2.30408		0.401867	5.03778		0.402283	0.170231		0.20125	1.70547		101.388	19.3077		481	101.38	91.0416641235352
0.403117	2.28167		0.4027	5.03349		0.403117	0.153065		0.201667	1.70678		101.391	16.1538		482	101.38	88.5208358764648
0.40395	2.26974		0.403533	4.99964		0.40395	0.155926		0.202083	1.70809		101.394	9.30769		483	101.38	88.4375
0.404783	2.26116		0.404367	4.96292		0.404783	0.165939		0.2025	1.70922		101.397	10.7692		484	101.39	85.375
0.405617	2.24829		0.4052	4.94099		0.405617	0.190735		0.202917	1.71024		101.4	11.7692		485	101.39	92.6041641235352
0.40645	2.23541		0.406033	4.94003		0.40645	0.211716		0.203333	1.71113		101.403	11.7692		486	101.39	94.9583358764648
0.407283	2.22158		0.406867	4.9324		0.407283	0.241756		0.20375	1.71179		101.405	8.46154		487	101.40	93.75
0.408117	2.21777		0.4077	4.93097		0.408117	0.270367		0.204167	1.71244		101.408	7.92308		488	101.40	82.2708358764648
0.40895	2.21634		0.408533	4.95243		0.40895	0.273705		0.204583	1.7131		101.411	10.1538		489	101.40	82.9375
0.409783	2.22397		0.409367	4.99296		0.409783	0.253677		0.205	1.71387		101.414	14.0769		490	101.41	94.9583358764648
0.410617	2.23684		0.4102	5.01633		0.410617	0.225067		0.205417	1.71489		101.417	13.9231		491	101.41	94.8125
0.41145	2.24447		0.411033	5.02396		0.41145	0.211239		0.205833	1.7162		101.42	16.3077		492	101.41	83.7916641235352
0.412283	2.24638		0.411867	5.03969		0.412283	0.213623		0.20625	1.71787		101.423	12.6923		493	101.41	80.5625
0.413117	2.23637		0.4127	5.04017		0.413117	0.217915		0.206667	1.71977		101.426	12.9231		494	101.42	87.1458358764648
0.41395	2.22254		0.413533	5.02539		0.41395	0.216484		0.207083	1.72192		101.428	15.0769		495	101.42	87.3333358764648
0.414783	2.20871		0.414367	4.98867		0.414783	0.216961		0.2075	1.72424		101.431	16.8462		496	101.42	85.0833358764648
0.415617	2.21586		0.4152	4.94051		0.415617	0.221252		0.207917	1.72645		101.434	15.9231		497	101.43	85.2083358764648
0.41645	2.22301		0.416033	4.88758		0.41645	0.237465		0.208333	1.72859		101.437	14.4615		498	101.43	82.8333358764648
0.417283	2.23875		0.416867	4.83084		0.417283	0.243664		0.20875	1.73044		101.44	18.1538		499	101.43	77.9375
0.418117	2.24924		0.4177	4.79078		0.418117	0.234604		0.209167	1.73193		101.443	20		500	101.43	71.7916641235352
0.41895	2.26307		0.418533	4.75836		0.41895	0.223637		0.209583	1.73306		101.446	13.2308		501	101.44	81.7083358764648
0.419783	2.26593		0.419367	4.73452		0.419783	0.226498		0.21	1.73384		101.449	9.69231		502	101.44	87.3541641235352
0.420617	2.24829		0.4202	4.74215		0.420617	0.258923		0.210417	1.73426		101.452	8.76923		503	101.44	91.2708358764648
0.42145	2.23923		0.421033	4.76408		0.42145	0.279903		0.210833	1.73444		101.454	11.9231		504	101.45	85.0625
0.422283	2.22206		0.421867	4.78268		0.422283	0.290394		0.21125	1.73438		101.457	12.3846		505	101.45	83.6458358764648
0.423117	2.21825		0.4227	4.80318		0.423117	0.306129		0.211667	1.73432		101.46	14.2308		506	101.45	76.3541641235352
0.42395	2.21062		0.423533	4.81272		0.42395	0.333786		0.212083	1.73426		101.463	13.5385		507	101.45	76.8125
0.424783	2.2068		0.424367	4.8213		0.424783	0.361443		0.2125	1.7342		101.466	11.2308		508	101.46	75
0.425617	2.2068		0.4252	4.80986		0.425617	0.34523		0.212917	1.73432		101.469	16.0769		509	101.46	73.3125
0.42645	2.20346		0.426033	4.78506		0.42645	0.320911		0.213333	1.73455		101.472	14.3846		510	101.46	76.1875
0.427283	2.21062		0.426867	4.75597		0.427283	0.308514		0.21375	1.73491		101.475	15.8462		511	101.47	75.0208358764648
0.428117	2.20108		0.4277	4.71449		0.428117	0.322342		0.214167	1.73557		101.478	9.07692		512	101.47	74.9583358764648
0.42895	2.17867		0.428533	4.68731		0.42895	0.338554		0.214583	1.7364		101.481	7.61538		513	101.47	65.1041641235352
0.429783	2.15149		0.429367	4.66919		0.429783	0.349522		0.215	1.73742		101.483	10.3077		514	101.47	62.9791679382324
0.430617	2.14863		0.4302	4.6649		0.430617	0.376701		0.215417	1.73867		101.486	11.0769		515	101.48	66.8125
0.43145	2.16675		0.431033	4.67348		0.43145	0.419617		0.215833	1.74004		101.489	15.7692		516	101.48	74.7916641235352
0.432283	2.17628		0.431867	4.70495		0.432283	0.459194		0.21625	1.74159		101.492	19.2308		517	101.48	76.75
0.433117	2.18296		0.4327	4.73785		0.433117	0.459194		0.216667	1.74326		101.495	21.4615		518	101.49	71.6458358764648
0.43395	2.19774		0.433533	4.7636		0.43395	0.433445		0.217083	1.74499		101.498	20.3077		519	101.49	68.4791641235352
0.434783	2.2397		0.434367	4.77791		0.434783	0.408173		0.2175	1.74671		101.501	12.5385		520	101.49	64.4583358764648
0.435617	2.27499		0.4352	4.78554		0.435617	0.398159		0.217917	1.74844		101.504	29.6154		521	101.49	67.5416641235352
0.43645	2.29359		0.436033	4.78745		0.43645	0.375271		0.218333	1.74999		101.507	32.9231		522	101.50	76.75
0.437283	2.30217		0.436867	4.75073		0.437283	0.350952		0.21875	1.75142		101.509	32.3846		523	101.50	80.7083358764648
0.438117	2.31075		0.4377	4.70924		0.438117	0.344276		0.219167	1.75279		101.512	41.3846		524	101.50	76.0833358764648
0.43895	2.31218		0.438533	4.66061		0.43895	0.374794		0.219583	1.75405		101.515	43.4615		525	101.51	69.6666641235352
0.439783	2.28262		0.439367	4.61197		0.439783	0.402451		0.22	1.7553		101.518	25.8462		526	101.51	70.9375
0.440617	2.24304		0.4402	4.57287		0.440617	0.40102		0.220417	1.75643		101.521	12.1538		527	101.51	75.0833358764648
0.44145	2.21491		0.441033	4.53329		0.44145	0.387192		0.220833	1.7575		101.524	15.9231		528	101.51	77.0625
0.442283	2.21634		0.441867	4.53234		0.442283	0.377655		0.22125	1.75852		101.527	17.0769		529	101.52	71.8125
0.443117	2.22921		0.4427	4.53281		0.443117	0.385284		0.221667	1.75941		101.53	26.2308		530	101.52	71.625
0.44395	2.2521		0.443533	4.53711		0.44395	0.389099		0.222083	1.76024		101.532	59.7692		531	101.52	71.0208358764648
0.444783	2.28071		0.444367	4.52852		0.444783	0.379562		0.2225	1.7609		101.535	83.1538		532	101.53	66.125
0.445617	2.30694		0.4452	4.5166		0.445617	0.375271		0.222917	1.76144		101.538	112.769		533	101.53	75.3541641235352
0.44645	2.30932		0.446033	4.51279		0.44645	0.376225		0.223333	1.76179		101.541	110.769		534	101.53	122.770835876465
0.447283	2.27737		0.446867	4.49848		0.447283	0.386238		0.22375	1.76203		101.544	98.0769		535	101.54	201.95832824707
0.448117	2.24161		0.4477	4.49038		0.448117	0.385284		0.224167	1.76227		101.547	73.8462		536	101.54	346.5
0.44895	2.21395		0.448533	4.47464		0.44895	0.369549		0.224583	1.76251		101.55	68.2308		537	101.54	368.916656494141
0.449783	2.20346		0.449367	4.47893		0.449783	0.354767		0.225	1.76287		101.553	69.2308		538	101.54	311.5625
0.450617	2.18487		0.4502	4.48322		0.450617	0.345707		0.225417	1.7634		101.556	50.0769		539	101.55	151.45832824707
0.45145	2.17152		0.451033	4.49657		0.45145	0.346661		0.225833	1.76412		101.558	32		540	101.55	96.2916641235352
0.452283	2.18058		0.451867	4.49896		0.452283	0.346661		0.22625	1.76495		101.561	5.76923		541	101.55	75.6666641235352
0.453117	2.19727		0.4527	4.4961		0.453117	0.346661		0.226667	1.76603		101.564	9		542	101.56	72.3125
0.45395	2.21062		0.453533	4.51612		0.45395	0.346184		0.227083	1.76734		101.567	17.6923		543	101.56	76.75
0.454783	2.19393		0.454367	4.54426		0.454783	0.37384		0.2275	1.76877		101.57	22.6923		544	101.56	83.8333358764648
0.455617	2.16913		0.4552	4.56762		0.455617	0.41008		0.227917	1.77038		101.573	20.3077		545	101.56	69.5625
0.45645	2.14624		0.456033	4.53949		0.45645	0.433445		0.228333	1.77211		101.576	15.2308		546	101.57	72.7916641235352
0.457283	2.13337		0.456867	4.51326		0.457283	0.438213		0.22875	1.77401		101.579	19.3077		547	101.57	70.7083358764648
0.458117	2.12431		0.4577	4.49371		0.458117	0.437737		0.229167	1.77604		101.582	15.3077		548	101.57	70.125
0.45895	2.10238		0.458533	4.4837		0.45895	0.464439		0.229583	1.77819		101.585	11.7692		549	101.58	67.8958358764648
0.459783	2.08569		0.459367	4.4508		0.459783	0.493526		0.23	1.78045		101.587	16.9231		550	101.58	61.4791679382324
0.460617	2.08759		0.4602	4.39787		0.460617	0.516891		0.230417	1.78283		101.59	18.5385		551	101.58	64.3125
0.46145	2.11668		0.461033	4.38452		0.46145	0.537395		0.230833	1.78528		101.593	18		552	101.58	65.625
0.462283	2.1472		0.461867	4.38738		0.462283	0.544071		0.23125	1.78778		101.596	15.9231		553	101.59	66.2291641235352
0.463117	2.16722		0.4627	4.39835		0.463117	0.540257		0.231667	1.79029		101.599	11		554	101.59	61.9791679382324
0.46395	2.17581		0.463533	4.3745		0.46395	0.510693		0.232083	1.79267		101.602	8.61539		555	101.59	64.3333358764648
0.464783	2.19107		0.464367	4.36068		0.464783	0.466347		0.2325	1.79487		101.605	7.69231		556	101.60	61.7916679382324
0.465617	2.21348		0.4652	4.37117		0.465617	0.430584		0.232917	1.79684		101.608	10.0769		557	101.60	65.0625
0.46645	2.23494		0.466033	4.38166		0.46645	0.394821		0.233333	1.79851		101.611	11.6923		558	101.60	69.75
0.467283	2.25353		0.466867	4.36592		0.467283	0.367641		0.23375	1.7997		101.613	10.3077		559	101.60	70.6041641235352
0.468117	2.27594		0.4677	4.33683		0.468117	0.349998		0.234167	1.80048		101.616	8.84615		560	101.61	66.1041641235352
0.46895	2.30169		0.468533	4.31776		0.46895	0.345707		0.234583	1.80072		101.619	5.92308		561	101.61	64.6041641235352
0.469783	2.31504		0.469367	4.31061		0.469783	0.346184		0.235	1.80054		101.622	11.6154		562	101.61	76.5833358764648
0.470617	2.32506		0.4702	4.28534		0.470617	0.344276		0.235417	1.79988		101.625	14.7692		563	101.62	74.5416641235352
0.47145	2.31266		0.471033	4.25577		0.47145	0.341415		0.235833	1.79899		101.628	11.6923		564	101.62	69.3125
0.472283	2.29311		0.471867	4.25529		0.472283	0.35429		0.23625	1.79791		101.631	5		565	101.62	65.0208358764648
0.473117	2.25496		0.4727	4.26579		0.473117	0.365257		0.236667	1.79684		101.634	2.15385		566	101.62	63.7916679382324
0.47395	2.23351		0.473533	4.26817		0.47395	0.383854		0.237083	1.79589		101.636	3.07692		567	101.63	60.9166679382324
0.474783	2.23446		0.474367	4.25243		0.474783	0.406742		0.2375	1.79523		101.639	5.53846		568	101.63	51.7708320617676
0.475617	2.24495		0.4752	4.25434		0.475617	0.423431		0.237917	1.79505		101.642	6.69231		569	101.63	51.75
0.47645	2.26498		0.476033	4.27866		0.47645	0.455379		0.238333	1.79535		101.645	9.30769		570	101.64	56.7083320617676
0.477283	2.28548		0.476867	4.28247		0.477283	0.472546		0.23875	1.79619		101.648	10.1538		571	101.64	58.2291679382324
0.478117	2.3241		0.4777	4.27485		0.478117	0.484467		0.239167	1.79756		101.651	10.0769		572	101.64	63.6458320617676
0.47895	2.3489		0.478533	4.29296		0.47895	0.466824		0.239583	1.79935		101.654	7.84615		573	101.64	66.5416641235352
0.479783	2.35844		0.479367	4.33874		0.479783	0.450611		0.24	1.80149		101.657	4.53846		574	101.65	65.9166641235352
0.480617	2.33984		0.4802	4.37832		0.480617	0.439644		0.240417	1.80393		101.66	9.07692		575	101.65	63.0625
0.48145	2.30932		0.481033	4.37689		0.48145	0.431538		0.240833	1.80662		101.662	11.1538		576	101.65	59
0.482283	2.26784		0.481867	4.36497		0.482283	0.426769		0.24125	1.8093		101.665	16.5385		577	101.66	55.2083320617676
0.483117	2.22683		0.4827	4.34828		0.483117	0.422001		0.241667	1.81204		101.668	14.6923		578	101.66	54.5625
0.48395	2.22349		0.483533	4.31871		0.48395	0.441551		0.242083	1.8146		101.671	16.9231		579	101.66	61.3541679382324
0.484783	2.23207		0.484367	4.26531		0.484783	0.454903		0.2425	1.81711		101.674	13.5385		580	101.67	68.2291641235352
0.485617	2.24686		0.4852	4.23241		0.485617	0.473022		0.242917	1.81943		101.677	17.9231		581	101.67	65.1666641235352
0.48645	2.25067		0.486033	4.22573		0.48645	0.462055		0.243333	1.82164		101.68	17.3846		582	101.67	62.8958320617676
0.487283	2.27165		0.486867	4.23336		0.487283	0.441551		0.24375	1.82378		101.683	13.1538		583	101.67	57.2708320617676
0.488117	2.30598		0.4877	4.22859		0.488117	0.432014		0.244167	1.82587		101.686	14		584	101.68	58.375
0.48895	2.31075		0.488533	4.2038		0.48895	0.417233		0.244583	1.82778		101.689	13.6154		585	101.68	58.7708320617676
0.489783	2.30074		0.489367	4.18139		0.489783	0.412941		0.245	1.82956		101.691	16.1538		586	101.68	70.125
0.490617	2.28548		0.4902	4.15564		0.490617	0.402451		0.245417	1.83123		101.694	16.4615		587	101.69	69.3125
0.49145	2.29359		0.491033	4.14801		0.49145	0.418663		0.245833	1.83278		101.697	12.9231		588	101.69	68.1041641235352
0.492283	2.31409		0.491867	4.14753		0.492283	0.449181		0.24625	1.83415		101.7	9.07692		589	101.69	68.2916641235352
0.493117	2.33173		0.4927	4.16088		0.493117	0.475883		0.246667	1.83535		101.703	4.76923		590	101.69	70.7291641235352
0.49395	2.34079		0.493533	4.17519		0.49395	0.497818		0.247083	1.83624		101.706	3.84615		591	101.70	60.8541679382324
0.494783	2.3489		0.494367	4.20189		0.494783	0.51403		0.2475	1.83684		101.709	2.61538		592	101.70	57.4791679382324
0.495617	2.35367		0.4952	4.22764		0.495617	0.534534		0.247917	1.83713		101.712	3.15385		593	101.70	53.5208320617676
0.49645	2.34795		0.496033	4.25529		0.49645	0.547886		0.248333	1.83725		101.715	5.61538		594	101.71	50.2916679382324
0.497283	2.32506		0.496867	4.26054		0.497283	0.563145		0.24875	1.83719		101.717	9.46154		595	101.71	52.5208320617676
0.498117	2.2974		0.4977	4.24767		0.498117	0.551224		0.249167	1.83713		101.72	9.69231		596	101.71	60.4791679382324
0.49895	2.28643		0.498533	4.23193		0.49895	0.524998		0.249583	1.83702		101.723	8.76923		597	101.71	62.2083320617676
0.499783	2.28977		0.499367	4.20284		0.499783	0.491619		0.25	1.83702		101.726	6.23077		598	101.72	60.3958320617676
0.500617	2.30503		0.5002	4.17089		0.500617	0.474453		0.250417	1.83719		101.729	8.30769		599	101.72	57.1875
0.50145	2.3284		0.501033	4.1337		0.50145	0.467777		0.250833	1.83755		101.732	8.46154		600	101.72	59.25
0.502283	2.34604		0.501867	4.11367		0.502283	0.448227		0.25125	1.83827		101.735	3.84615		601	101.73	58.875
0.503117	2.36082		0.5027	4.12798		0.503117	0.44775		0.251667	1.83934		101.738	2.30769		602	101.73	55.625
0.50395	2.36034		0.503533	4.16231		0.50395	0.460625		0.252083	1.84071		101.741	3.23077		603	101.73	56.0208320617676
0.504783	2.3427		0.504367	4.1976		0.504783	0.487804		0.2525	1.84244		101.743	2.38462		604	101.73	57.3541679382324
0.505617	2.31171		0.5052	4.20094		0.505617	0.503063		0.252917	1.84435		101.746	5		605	101.74	58.7291679382324
0.50645	2.28214		0.506033	4.18282		0.50645	0.505447		0.253333	1.84649		101.749	5.15385		606	101.74	51.5625
0.507283	2.27594		0.506867	4.1666		0.507283	0.505924		0.25375	1.84882		101.752	5.15385		607	101.74	45.7708320617676
0.508117	2.28262		0.5077	4.16422		0.508117	0.514984		0.254167	1.8512		101.755	2.15385		608	101.75	42.2083320617676
0.50895	2.30026		0.508533	4.16422		0.50895	0.528336		0.254583	1.85364		101.758	2.61538		609	101.75	47.8541679382324
0.509783	2.32697		0.509367	4.17662		0.509783	0.531673		0.255	1.85609		101.761	5.30769		610	101.75	52.0416679382324
0.510617	2.38419		0.5102	4.21715		0.510617	0.552177		0.255417	1.85835		101.764	4.23077		611	101.75	52.8333320617676
0.51145	2.4395		0.511033	4.2572		0.51145	0.586987		0.255833	1.86056		101.767	4.76923		612	101.76	51.2291679382324
0.512283	2.47431		0.511867	4.29249		0.512283	0.646114		0.25625	1.86253		101.769	1.76923		613	101.76	55.1041679382324
0.513117	2.47431		0.5127	4.28724		0.513117	0.68903		0.256667	1.86443		101.772	2.23077		614	101.76	51.7291679382324
0.51395	2.45857		0.513533	4.27103		0.51395	0.69952		0.257083	1.86622		101.775	8.46154		615	101.77	48.5625
0.514783	2.4395		0.514367	4.25339		0.514783	0.684261		0.2575	1.86777		101.778	9.07692		616	101.77	47.9583320617676
0.515617	2.40088		0.5152	4.23336		0.515617	0.638008		0.257917	1.86914		101.781	13.6154		617	101.77	54.3333320617676
0.51645	2.36607		0.516033	4.22192		0.51645	0.596046		0.258333	1.87027		101.784	8.69231		618	101.77	55.8958320617676
0.517283	2.33936		0.516867	4.20523		0.517283	0.552654		0.25875	1.87117		101.787	9.15385		619	101.78	56.3541679382324
0.518117	2.33889		0.5177	4.19188		0.518117	0.510693		0.259167	1.87182		101.79	4		620	101.78	57.2916679382324
0.51895	2.34413		0.518533	4.18329		0.51895	0.495434		0.259583	1.8723		101.793	3.07692		621	101.78	56.75
0.519783	2.35701		0.519367	4.17137		0.519783	0.499249		0.26	1.87266		101.796	8.76923		622	101.79	56.2708320617676
0.520617	2.36607		0.5202	4.18377		0.520617	0.520706		0.260417	1.87296		101.798	9.23077		623	101.79	54.5
0.52145	2.35987		0.521033	4.19807		0.52145	0.526428		0.260833	1.8732		101.801	10.2308		624	101.79	50.875
0.522283	2.33936		0.521867	4.1914		0.522283	0.513077		0.26125	1.87367		101.804	6.53846		625	101.80	51.7916679382324
0.523117	2.30265		0.5227	4.16899		0.523117	0.507832		0.261667	1.87433		101.807	6.84615		626	101.80	49.75
0.52395	2.28643		0.523533	4.1337		0.52395	0.503063		0.262083	1.87528		101.81	4.69231		627	101.80	52.5833320617676
0.524783	2.28357		0.524367	4.09889		0.524783	0.498295		0.2625	1.87665		101.813	13.2308		628	101.80	51.0833320617676
0.525617	2.29979		0.5252	4.0617		0.525617	0.470638		0.262917	1.87838		101.816	14.1538		629	101.81	53.9166679382324
0.52645	2.30789		0.526033	4.05216		0.52645	0.442982		0.263333	1.88041		101.819	15.7692		630	101.81	56.2291679382324
0.527283	2.30837		0.526867	4.0803		0.527283	0.433922		0.26375	1.88273		101.822	9.38461		631	101.81	59.8541679382324
0.528117	2.3222		0.5277	4.1256		0.528117	0.440121		0.264167	1.88518		101.824	7.38462		632	101.82	57.625
0.52895	2.34032		0.528533	4.15754		0.52895	0.446796		0.264583	1.88768		101.827	3.53846		633	101.82	63.9166679382324
0.529783	2.36177		0.529367	4.19569		0.529783	0.45681		0.265	1.89012		101.83	2.46154		634	101.82	63.4791679382324
0.530617	2.37846		0.5302	4.21047		0.530617	0.483036		0.265417	1.89239		101.833	11.7692		635	101.82	57.8333320617676
0.53145	2.4004		0.531033	4.20189		0.53145	0.513554		0.265833	1.89447		101.836	13.7692		636	101.83	48.8541679382324
0.532283	2.41423		0.531867	4.15325		0.532283	0.509739		0.26625	1.89632		101.839	16.2308		637	101.83	45.4791679382324
0.533117	2.41661		0.5327	4.11034		0.533117	0.484467		0.266667	1.89787		101.842	12.7692		638	101.83	49.0625
0.53395	2.39992		0.533533	4.09508		0.53395	0.460625		0.267083	1.8993		101.845	10.6154		639	101.84	51.8958320617676
0.534783	2.37322		0.534367	4.09174		0.534783	0.457764		0.2675	1.90055		101.848	12.3077		640	101.84	50.8333320617676
0.535617	2.35271		0.5352	4.09126		0.535617	0.442505		0.267917	1.90175		101.85	10.9231		641	101.84	48.9583320617676
0.53645	2.35033		0.536033	4.0803		0.53645	0.407696		0.268333	1.903		101.853	10.9231		642	101.84	46.6666679382324
0.537283	2.38228		0.536867	4.11272		0.537283	0.408173		0.26875	1.90431		101.856	6.69231		643	101.85	48.2291679382324
0.538117	2.41804		0.5377	4.18329		0.538117	0.442982		0.269167	1.90562		101.859	5.30769		644	101.85	46.7083320617676
0.53895	2.44999		0.538533	4.27771		0.53895	0.484943		0.269583	1.90705		101.862	4.84615		645	101.85	52.2916679382324
0.539783	2.47622		0.539367	4.34256		0.539783	0.490665		0.27	1.9086		101.865	6.69231		646	101.86	48.9791679382324
0.540617	2.49338		0.5402	4.37069		0.540617	0.480652		0.270417	1.91015		101.868	9.23077		647	101.86	52.5416679382324
0.54145	2.50387		0.541033	4.37164		0.54145	0.482559		0.270833	1.91176		101.871	9.23077		648	101.86	47.6875
0.542283	2.49767		0.541867	4.35591		0.542283	0.474453		0.27125	1.91337		101.874	4.53846		649	101.86	46.7916679382324
0.543117	2.49052		0.5427	4.32062		0.543117	0.453949		0.271667	1.9148		101.876	5.92308		650	101.87	46.25
0.54395	2.48671		0.543533	4.28104		0.54395	0.434399		0.272083	1.91605		101.879	6.84615		651	101.87	48.5416679382324
0.544783	2.48671		0.544367	4.24099		0.544783	0.436306		0.2725	1.91718		101.882	6.69231		652	101.87	48.2916679382324
0.545617	2.48051		0.5452	4.21476		0.545617	0.449181		0.272917	1.9182		101.885	4.53846		653	101.88	46.9375
0.54645	2.47622		0.546033	4.20713		0.54645	0.451088		0.273333	1.91903		101.888	4.38462		654	101.88	40.6666679382324
0.547283	2.47431		0.546867	4.20046		0.547283	0.443935		0.27375	1.91981		101.891	5.30769		655	101.88	40.6458320617676
0.548117	2.48814		0.5477	4.19998		0.548117	0.433445		0.274167	1.9204		101.894	4		656	101.88	42.5
0.54895	2.50816		0.548533	4.1914		0.54895	0.405788		0.274583	1.92094		101.897	3.46154		657	101.89	49.3125
0.549783	2.52342		0.549367	4.18901		0.549783	0.360012		0.275	1.92136		101.9	4.46154		658	101.89	41.8125
0.550617	2.5363		0.5502	4.19903		0.550617	0.326633		0.275417	1.92189		101.903	5.15385		659	101.89	43.9166679382324
0.55145	2.53487		0.551033	4.20713		0.55145	0.305653		0.275833	1.92243		101.905	5.15385		660	101.90	46.125
0.552283	2.53391		0.551867	4.21858		0.552283	0.292301		0.27625	1.9232		101.908	4.46154		661	101.90	51.375
0.553117	2.52151		0.5527	4.20952		0.553117	0.266075		0.276667	1.9241		101.911	5.23077		662	101.90	46.7083320617676
0.55395	2.50149		0.553533	4.18663		0.55395	0.247002		0.277083	1.92523		101.914	5.07692		663	101.91	47.1875
0.554783	2.48528		0.554367	4.16994		0.554783	0.239372		0.2775	1.92654		101.917	6.38462		664	101.91	44.9791679382324
0.555617	2.46954		0.5552	4.15564		0.555617	0.24128		0.277917	1.92809		101.92	11.7692		665	101.91	43.0416679382324
0.55645	2.46716		0.556033	4.15707		0.55645	0.268459		0.278333	1.92976		101.923	13.7692		666	101.91	38.1041679382324
0.557283	2.46763		0.556867	4.14371		0.557283	0.301361		0.27875	1.93167		101.926	12.7692		667	101.92	38.1458320617676
0.558117	2.46763		0.5577	4.14371		0.558117	0.327587		0.279167	1.93363		101.929	8.38461		668	101.92	44
0.55895	2.46763		0.558533	4.1461		0.55895	0.332355		0.279583	1.93566		101.931	9.84615		669	101.92	43.6875
0.559783	2.46334		0.559367	4.15277		0.559783	0.308037		0.28	1.93763		101.934	31.7692		670	101.93	48.2291679382324
0.560617	2.45762		0.5602	4.16183		0.560617	0.271797		0.280417	1.93954		101.937	49.6154		671	101.93	43.3541679382324
0.56145	2.44522		0.561033	4.16803		0.56145	0.229359		0.280833	1.94144		101.94	48.6923		672	101.93	49.9583320617676
0.562283	2.44331		0.561867	4.18997		0.562283	0.205994		0.28125	1.94341		101.943	49.7692		673	101.93	56.9791679382324
0.563117	2.44761		0.5627	4.21238		0.563117	0.196934		0.281667	1.94544		101.946	93.7692		674	101.94	70
0.56395	2.46906		0.563533	4.25148		0.56395	0.192165		0.282083	1.9477		101.949	150.615		675	101.94	72.1875
0.564783	2.48861		0.564367	4.27771		0.564783	0.203133		0.2825	1.95014		101.952	168		676	101.94	69.6041641235352
0.565617	2.50244		0.5652	4.29916		0.565617	0.226974		0.282917	1.95295		101.955	115.231		677	101.95	73.375
0.56645	2.51818		0.566033	4.31204		0.56645	0.243664		0.283333	1.95593		101.957	51.9231		678	101.95	88.2083358764648
0.567283	2.53773		0.566867	4.33493		0.567283	0.230312		0.28375	1.95909		101.96	37		679	101.95	85.0833358764648
0.568117	2.56777		0.5677	4.34637		0.568117	0.212193		0.284167	1.9623		101.963	56.7692		680	101.95	76.4166641235352
0.56895	2.58493		0.568533	4.34637		0.56895	0.214577		0.284583	1.96534		101.966	68.2308		681	101.96	69.4791641235352
0.569783	2.59209		0.569367	4.34256		0.569783	0.232697		0.285	1.96809		101.969	80.3077		682	101.96	96.0833358764648
0.570617	2.60544		0.5702	4.34113		0.570617	0.231266		0.285417	1.97035		101.972	82.5385		683	101.96	122.083335876465
0.57145	2.62022		0.571033	4.34542		0.57145	0.216007		0.285833	1.97214		101.975	84.6923		684	101.97	122.645835876465
0.572283	2.6145		0.571867	4.34446		0.572283	0.197411		0.28625	1.97327		101.978	82.6923		685	101.97	97.25
0.573117	2.59209		0.5727	4.3416		0.573117	0.187397		0.286667	1.97387		101.981	59.5385		686	101.97	76.9375
0.57395	2.56205		0.573533	4.32634		0.57395	0.159264		0.287083	1.97399		101.984	33.0769		687	101.97	79.2708358764648
0.574783	2.55013		0.574367	4.3211		0.574783	0.130177		0.2875	1.97381		101.987	13.3077		688	101.98	78.5625
0.575617	2.54869		0.5752	4.33636		0.575617	0.104427		0.287917	1.97357		101.989	13.3077		689	101.98	82.75
0.57645	2.54631		0.576033	4.35781		0.57645	0.0901222		0.288333	1.97339		101.992	11.7692		690	101.98	81.25
0.577283	2.56634		0.576867	4.36401		0.577283	0.0767708		0.28875	1.97345		101.995	32.5385		691	101.99	70.3125
0.578117	2.59399		0.5777	4.35114		0.578117	0.0414848		0.289167	1.97381		101.998	70.2308		692	101.99	68.2291641235352
0.57895	2.63214		0.578533	4.35066		0.57895	0.0243187		0.289583	1.97452		102.001	95.9231		693	101.99	62.75
0.579783	2.65694		0.579367	4.35305		0.579783	0.0133514		0.29	1.9756		102.004	297.538		694	101.99	89.5208358764648
0.580617	2.67076		0.5802	4.3602		0.580617	0.0166893		0.290417	1.97697		102.007	853.385		695	102.00	103.9375
0.58145	2.6927		0.581033	4.37498		0.58145	0.0181198		0.290833	1.97858		102.01	2160.15		696	102.00	114.645835876465
0.582283	2.69842		0.581867	4.3931		0.582283	0.0395775		0.29125	1.98042		102.013	2914.46		697	102.00	256.479156494141
0.583117	2.69365		0.5827	4.41837		0.583117	0.0805855		0.291667	1.98233		102.015	2680.62		698	102.01	1016.64581298828
0.58395	2.68602		0.583533	4.42219		0.58395	0.0982285		0.292083	1.98424		102.018	1469.62		699	102.01	2839.45825195313
0.584783	2.69365		0.584367	4.42696		0.584783	0.0815392		0.2925	1.98621		102.021	576.538		700	102.01	4204.125
0.585617	2.71606		0.5852	4.40311		0.585617	0.0534058		0.292917	1.98817		102.024	193.231		701	102.02	4038.3125
0.58645	2.7318		0.586033	4.3807		0.58645	0.0243187		0.293333	1.9902		102.027	126.769		702	102.02	2364.8125
0.587283	2.73561		0.586867	4.37117		0.587283	-0.0114441		0.29375	1.9924		102.03	324.385		703	102.02	896.104187011719
0.588117	2.72894		0.5877	4.38452		0.588117	-0.0424385		0.294167	1.99473		102.033	412.538		704	102.02	330.604156494141
0.58895	2.71511		0.588533	4.40454		0.58895	-0.041008		0.294583	1.99711		102.036	400.769		705	102.03	192.79167175293
0.589783	2.70271		0.589367	4.39835		0.589783	-0.0214577		0.295	1.99962		102.039	240.308		706	102.03	153.54167175293
0.590617	2.69127		0.5902	4.40025		0.590617	-0.00286102		0.295417	2.00212		102.041	132.923		707	102.03	157.20832824707
0.59145	2.67935		0.591033	4.41074		0.59145	0.0038147		0.295833	2.00456		102.044	107.769		708	102.04	200.04167175293
0.592283	2.66504		0.591867	4.43506		0.592283	0.0309944		0.29625	2.00695		102.047	104.385		709	102.04	233.79167175293
0.593117	2.65932		0.5927	4.45223		0.593117	0.0700951		0.296667	2.00909		102.05	139.231		710	102.04	237.35417175293
0.59395	2.65551		0.593533	4.47941		0.59395	0.102043		0.297083	2.01106		102.053	169.615		711	102.04	226.72917175293
0.594783	2.66504		0.594367	4.52232		0.594783	0.109196		0.2975	2.01273		102.056	230.846		712	102.05	296.104156494141
0.595617	2.66266		0.5952	4.55189		0.595617	0.0872612		0.297917	2.01416		102.059	193.769		713	102.05	610.541687011719
0.59645	2.65265		0.596033	4.55093		0.59645	0.0686646		0.298333	2.01535		102.062	144.077		714	102.05	1089.64587402344
0.597283	2.64215		0.596867	4.52995		0.597283	0.0300407		0.29875	2.01631		102.065	94.3846		715	102.06	1320.41662597656
0.598117	2.63691		0.5977	4.53091		0.598117	-0.0123978		0.299167	2.01714		102.068	69.6923		716	102.06	1161.47912597656
0.59895	2.64359		0.598533	4.55141		0.59895	-0.0514984		0.299583	2.01792		102.07	70.3077		717	102.06	798.020812988281
0.599783	2.63309		0.599367	4.58813		0.599783	-0.061512		0.3	2.01857		102.073	73.6923		718	102.06	538.645812988281
0.600617	2.61831		0.6002	4.61674		0.600617	-0.0414848		0.300417	2.01917		102.076	82.6923		719	102.07	391.916656494141
0.60145	2.61784		0.601033	4.63772		0.60145	-0.00619888		0.300833	2.0197		102.079	116.077		720	102.07	264.979156494141
0.602283	2.62642		0.601867	4.6525		0.602283	0.023365		0.30125	2.02024		102.082	352.692		721	102.07	309.895843505859
0.603117	2.62547		0.6027	4.64392		0.603117	0.0357628		0.301667	2.02084		102.085	1950.92		722	102.08	550.583312988281
0.60395	2.60639		0.603533	4.61674		0.60395	0.0362396		0.302083	2.02149		102.088	5731.54		723	102.08	1032.83337402344
0.604783	2.5835		0.604367	4.56047		0.604783	0.0376701		0.3025	2.02233		102.091	8642.38		724	102.08	4003.4375
0.605617	2.57063		0.6052	4.52328		0.605617	0.0443459		0.302917	2.0234		102.094	8124.38		725	102.08	21801.478515625
0.60645	2.55251		0.606033	4.49991		0.60645	0.0534058		0.303333	2.02477		102.097	4523.38		726	102.09	63129.1875
0.607283	2.54154		0.606867	4.49276		0.607283	0.0777245		0.30375	2.02632		102.099	1451.62		727	102.09	98129
0.608117	2.55871		0.6077	4.50611		0.608117	0.120163		0.304167	2.02817		102.102	432.154		728	102.09	95727.5
0.60895	2.58446		0.608533	4.53377		0.60895	0.14019		0.304583	2.03019		102.105	200		729	102.10	58711.14453125
0.609783	2.61116		0.609367	4.58479		0.609783	0.139236		0.305	2.03234		102.108	160.769		730	102.10	22424.4375
0.610617	2.63357		0.6102	4.62818		0.610617	0.14019		0.305417	2.03454		102.111	151.231		731	102.10	6923.64599609375
0.61145	2.66171		0.611033	4.67205		0.61145	0.144482		0.305833	2.03675		102.114	180.769		732	102.10	2826.04174804688
0.612283	2.69556		0.611867	4.70018		0.612283	0.159264		0.30625	2.0389		102.117	232.846		733	102.11	1880.22912597656
0.613117	2.70319		0.6127	4.69923		0.613117	0.153065		0.306667	2.04098		102.12	495.385		734	102.11	1729.54162597656
0.61395	2.69604		0.613533	4.67968		0.61395	0.164509		0.307083	2.04295		102.123	1357.08		735	102.11	1875.20837402344
0.614783	2.6741		0.614367	4.66108		0.614783	0.169754		0.3075	2.04486		102.126	2619.69		736	102.12	2521.47924804688
0.615617	2.65217		0.6152	4.66204		0.615617	0.152111		0.307917	2.04664		102.128	3191.77		737	102.12	7170.75
0.61645	2.6269		0.616033	4.66824		0.61645	0.116825		0.308333	2.04849		102.131	2572.31		738	102.12	24658.75
0.617283	2.60973		0.616867	4.67587		0.617283	0.0658035		0.30875	2.05028		102.134	1303.08		739	102.13	50462.25
0.618117	2.60162		0.6177	4.69065		0.618117	0.0238419		0.309167	2.05207		102.137	529.538		740	102.13	62435.16796875
0.61895	2.59781		0.618533	4.73166		0.61895	-0.00429153		0.309583	2.05374		102.14	244.385		741	102.13	50331.39453125
0.619783	2.59304		0.619367	4.7617		0.619783	-0.0038147		0.31	2.05541		102.143	174.923		742	102.13	25460.603515625
0.620617	2.5878		0.6202	4.77028		0.620617	0.0143051		0.310417	2.0569		102.146	136.077		743	102.14	9253.8544921875
0.62145	2.60019		0.621033	4.76551		0.62145	0.0391006		0.310833	2.05833		102.149	117.692		744	102.14	3682.625
0.622283	2.60735		0.621867	4.75883		0.622283	0.0576973		0.31125	2.0597		102.152	109.769		745	102.14	2237.4375
0.623117	2.61593		0.6227	4.75979		0.623117	0.0815392		0.311667	2.06095		102.154	119.923		746	102.15	1864.08337402344
0.62395	2.64072		0.623533	4.73833		0.62395	0.0963211		0.312083	2.06214		102.157	129.615		747	102.15	1783.625
0.624783	2.67172		0.624367	4.71878		0.624783	0.107765		0.3125	2.06327		102.16	143.538		748	102.15	1749.95837402344
0.625617	2.68888		0.6252	4.71592		0.625617	0.122547		0.312917	2.06429		102.163	144.615		749	102.15	1755.08337402344
0.62645	2.67076		0.626033	4.72403		0.62645	0.131607		0.313333	2.06536		102.166	136.923		750	102.16	1827.95837402344
0.627283	2.63929		0.626867	4.72689		0.627283	0.147343		0.31375	2.06637		102.169	120.077		751	102.16	1932
0.628117	2.59686		0.6277	4.70686		0.628117	0.153065		0.314167	2.06733		102.172	108.385		752	102.16	1997.60412597656
0.62895	2.54869		0.628533	4.68874		0.62895	0.16737		0.314583	2.06828		102.175	91.5385		753	102.17	1992.14587402344
0.629783	2.49863		0.629367	4.68302		0.629783	0.186443		0.315	2.06923		102.178	75.4615		754	102.17	1852.72912597656
0.630617	2.47955		0.6302	4.67205		0.630617	0.217915		0.315417	2.07025		102.18	48.6154		755	102.17	1582.60412597656
0.63145	2.47526		0.631033	4.65441		0.63145	0.240326		0.315833	2.07138		102.183	38.5385		756	102.17	1281.47912597656
0.632283	2.47049		0.631867	4.63533		0.632283	0.235558		0.31625	2.07275		102.186	35.6154		757	102.18	1036.20837402344
0.633117	2.4519		0.6327	4.64439		0.633117	0.2141		0.316667	2.07442		102.189	41.1538		758	102.18	894.375
0.63395	2.42186		0.633533	4.6711		0.63395	0.202656		0.317083	2.07633		102.192	39.0769		759	102.18	780.645812988281
0.634783	2.40946		0.634367	4.69446		0.634783	0.213623		0.3175	2.07847		102.195	42.9231		760	102.19	662.520812988281
0.635617	2.3942		0.6352	4.70018		0.635617	0.226021		0.317917	2.08074		102.198	44.7692		761	102.19	549.270812988281
0.63645	2.38609		0.636033	4.69398		0.63645	0.252724		0.318333	2.08312		102.201	41.2308		762	102.19	496.208343505859
0.637283	2.38752		0.636867	4.69065		0.637283	0.287533		0.31875	2.08539		102.204	33.7692		763	102.19	527.666687011719
0.638117	2.40707		0.6377	4.68159		0.638117	0.335693		0.319167	2.08747		102.207	32.3077		764	102.20	566.729187011719
0.63895	2.43998		0.638533	4.66871		0.63895	0.371456		0.319583	2.0892		102.21	37.3077		765	102.20	542.25
0.639783	2.46		0.639367	4.65488		0.639783	0.386715		0.32	2.09045		102.212	35.3077		766	102.20	455.479156494141
0.640617	2.46716		0.6402	4.66633		0.640617	0.391483		0.320417	2.09129		102.215	40.3846		767	102.21	374.833343505859
0.64145	2.46477		0.641033	4.70257		0.64145	0.388622		0.320833	2.09171		102.218	53		768	102.21	339.125
0.642283	2.45094		0.641867	4.73356		0.642283	0.388145		0.32125	2.09183		102.221	60.7692		769	102.21	364.916656494141
0.643117	2.43092		0.6427	4.74501		0.643117	0.378609		0.321667	2.09171		102.224	52.3077		770	102.22	418.875
0.64395	2.40135		0.643533	4.73976		0.64395	0.366688		0.322083	2.09159		102.227	41.6923		771	102.22	482.458343505859
0.644783	2.39134		0.644367	4.73738		0.644783	0.347137		0.3225	2.09147		102.23	45.4615		772	102.22	515.1875
0.645617	2.37513		0.6452	4.74119		0.645617	0.333309		0.322917	2.09165		102.233	44.8462		773	102.22	495.375
0.64645	2.37036		0.646033	4.7226		0.64645	0.325203		0.323333	2.09206		102.236	38.9231		774	102.23	456.125
0.647283	2.38562		0.646867	4.70972		0.647283	0.326633		0.32375	2.09278		102.239	28.0769		775	102.23	383.166656494141
0.648117	2.42805		0.6477	4.70686		0.648117	0.342369		0.324167	2.09379		102.241	22.8462		776	102.23	347.208343505859
0.64895	2.47383		0.648533	4.71067		0.64895	0.369549		0.324583	2.09498		102.244	20.3846		777	102.24	315.125
0.649783	2.4929		0.649367	4.72689		0.649783	0.395775		0.325	2.0963		102.247	16.9231		778	102.24	311.75
0.650617	2.50101		0.6502	4.73547		0.650617	0.400066		0.325417	2.09773		102.25	19.7692		779	102.24	284.958343505859
0.65145	2.5034		0.651033	4.76122		0.65145	0.394821		0.325833	2.09916		102.253	25.3846		780	102.24	274.333343505859
0.652283	2.49147		0.651867	4.78172		0.652283	0.387669		0.32625	2.10053		102.256	29.2308		781	102.25	280.666656494141
0.653117	2.46906		0.6527	4.78888		0.653117	0.376701		0.326667	2.10184		102.259	29.0769		782	102.25	306.0625
0.65395	2.46334		0.653533	4.78315		0.65395	0.362396		0.327083	2.10315		102.262	34.6154		783	102.25	351.875
0.654783	2.48098		0.654367	4.74691		0.654783	0.366211		0.3275	2.10434		102.265	29.7692		784	102.26	386.604156494141
0.655617	2.52628		0.6552	4.70066		0.655617	0.404835		0.327917	2.10565		102.267	31.2308		785	102.26	415.3125
0.65645	2.55489		0.656033	4.66585		0.65645	0.471592		0.328333	2.1069		102.27	25.6154		786	102.26	388.5
0.657283	2.58875		0.656867	4.62198		0.657283	0.543594		0.32875	2.10828		102.273	23.3846		787	102.26	355.375
0.658117	2.60973		0.6577	4.58002		0.658117	0.610828		0.329167	2.10959		102.276	19.4615		788	102.27	314.854156494141
0.65895	2.63023		0.658533	4.5352		0.65895	0.670433		0.329583	2.11084		102.279	17.8462		789	102.27	306.895843505859
0.659783	2.63739		0.659367	4.51183		0.659783	0.710487		0.33	2.11203		102.282	18.8462		790	102.27	294.833343505859
0.660617	2.63357		0.6602	4.5228		0.660617	0.725269		0.330417	2.11298		102.285	16.6154		791	102.28	296.708343505859
0.66145	2.6412		0.661033	4.5433		0.66145	0.702381		0.330833	2.11382		102.288	19.3077		792	102.28	281.020843505859
0.662283	2.64025		0.661867	4.59003		0.662283	0.660419		0.33125	2.11442		102.291	24.2308		793	102.28	269.770843505859
0.663117	2.63643		0.6627	4.632		0.663117	0.621796		0.331667	2.11483		102.294	29.6923		794	102.28	289.895843505859
0.66395	2.61068		0.663533	4.67587		0.66395	0.576019		0.332083	2.11519		102.296	28		795	102.29	296.270843505859
0.664783	2.5692		0.664367	4.70829		0.664783	0.538826		0.3325	2.11555		102.299	25.8462		796	102.29	292.75
0.665617	2.51341		0.6652	4.72069		0.665617	0.490665		0.332917	2.11591		102.302	18.9231		797	102.29	296.5625
0.66645	2.45667		0.666033	4.71115		0.66645	0.461102		0.333333	2.11644		102.305	24.6154		798	102.30	288.25
0.667283	2.42043		0.666867	4.69494		0.667283	0.454903		0.33375	2.1171		102.308	24.8462		799	102.30	279.395843505859
0.668117	2.41137		0.6677	4.69303		0.668117	0.471592		0.334167	2.11799		102.311	28.1538		800	102.30	279.708343505859
0.66895	2.42233		0.668533	4.70257		0.66895	0.503063		0.334583	2.11895		102.314	27.9231		801	102.30	269.770843505859
0.669783	2.45905		0.669367	4.70304		0.669783	0.52309		0.335	2.12002		102.317	30.8462		802	102.31	266.5
0.670617	2.49958		0.6702	4.68636		0.670617	0.543594		0.335417	2.12109		102.32	34.7692		803	102.31	248.5625
0.67145	2.55156		0.671033	4.67539		0.67145	0.563145		0.335833	2.12222		102.323	51.5385		804	102.31	253.02082824707
0.672283	2.57397		0.671867	4.69255		0.672283	0.604153		0.33625	2.12336		102.326	49.0769		805	102.32	265.104156494141
0.673117	2.57063		0.6727	4.72736		0.673117	0.63467		0.336667	2.12443		102.328	40.6923		806	102.32	272.729156494141
0.67395	2.54488		0.673533	4.75168		0.67395	0.660896		0.337083	2.12538		102.331	30.7692		807	102.32	254.6875
0.674783	2.51818		0.674367	4.75645		0.674783	0.673294		0.3375	2.12634		102.334	35.7692		808	102.33	250.20832824707
0.675617	2.50149		0.6752	4.73976		0.675617	0.69952		0.337917	2.12723		102.337	34.0769		809	102.33	268.291656494141
0.67645	2.48241		0.676033	4.72784		0.67645	0.732422		0.338333	2.12824		102.34	29.3846		810	102.33	274.520843505859
0.677283	2.46954		0.676867	4.69446		0.677283	0.733376		0.33875	2.1292		102.343	27.8462		811	102.33	283.708343505859
0.678117	2.4519		0.6777	4.65918		0.678117	0.718594		0.339167	2.13027		102.346	26.3077		812	102.34	280.0625
0.67895	2.43378		0.678533	4.632		0.67895	0.707626		0.339583	2.13134		102.349	28.6923		813	102.34	281.645843505859
0.679783	2.40755		0.679367	4.6277		0.679783	0.715733		0.34	2.13248		102.352	16.4615		814	102.34	268.5625
0.680617	2.37989		0.6802	4.64344		0.680617	0.723839		0.340417	2.13379		102.355	17.3846		815	102.35	248.02082824707
0.68145	2.36034		0.681033	4.61483		0.68145	0.719547		0.340833	2.13516		102.357	19.4615		816	102.35	253.3125
0.682283	2.35558		0.681867	4.58384		0.682283	0.702858		0.34125	2.13677		102.36	24.2308		817	102.35	251.97917175293
0.683117	2.35844		0.6827	4.5433		0.683117	0.682354		0.341667	2.13844		102.363	25.9231		818	102.35	259.645843505859
0.68395	2.37322		0.683533	4.51088		0.68395	0.648499		0.342083	2.14022		102.366	28.3846		819	102.36	258.479156494141
0.684783	2.39038		0.684367	4.46939		0.684783	0.617981		0.3425	2.14195		102.369	26.8462		820	102.36	276.125
0.685617	2.41852		0.6852	4.426		0.685617	0.59557		0.342917	2.14356		102.372	24		821	102.36	269.833343505859
0.68645	2.44665		0.686033	4.41742		0.68645	0.590801		0.343333	2.14505		102.375	24.7692		822	102.37	258.145843505859
0.687283	2.47955		0.686867	4.42028		0.687283	0.610828		0.34375	2.1463		102.378	18.1538		823	102.37	240.8125
0.688117	2.52485		0.6877	4.43459		0.688117	0.655651		0.344167	2.14732		102.381	15.3846		824	102.37	255.95832824707
0.68895	2.55775		0.688533	4.45843		0.68895	0.69952		0.344583	2.14809		102.383	20.3077		825	102.37	263.375
0.689783	2.57587		0.689367	4.49896		0.689783	0.748634		0.345	2.14869		102.386	19.7692		826	102.38	261.5
0.690617	2.5692		0.6902	4.54807		0.690617	0.780582		0.345417	2.14911		102.389	28.3846		827	102.38	253
0.69145	2.54726		0.691033	4.60482		0.69145	0.809193		0.345833	2.14958		102.392	22.8462		828	102.38	246.58332824707
0.692283	2.52008		0.691867	4.65965		0.692283	0.826359		0.34625	2.15018		102.395	26.6154		829	102.39	251.8125
0.693117	2.49195		0.6927	4.71735		0.693117	0.828743		0.346667	2.15101		102.398	30.1538		830	102.39	273.5
0.69395	2.47478		0.693533	4.75407		0.69395	0.830173		0.347083	2.15203		102.401	28.9231		831	102.39	267.645843505859
0.694783	2.46096		0.694367	4.76933		0.694783	0.824928		0.3475	2.15328		102.404	26.0769		832	102.39	267.166656494141
0.695617	2.45142		0.6952	4.76933		0.695617	0.827312		0.347917	2.15471		102.407	21.6154		833	102.40	249.91667175293
0.69645	2.43664		0.696033	4.72879		0.69645	0.824928		0.348333	2.1562		102.41	20.8462		834	102.40	244.97917175293
0.697283	2.42138		0.696867	4.66681		0.697283	0.848293		0.34875	2.15763		102.412	20.8462		835	102.40	247.1875
0.698117	2.39468		0.6977	4.58431		0.698117	0.862122		0.349167	2.15888		102.415	24.7692		836	102.41	257.4375
0.69895	2.36511		0.698533	4.55093		0.69895	0.87595		0.349583	2.15989		102.418	29.6923		837	102.41	257.479156494141
0.699783	2.33078		0.699367	4.56047		0.699783	0.855446		0.35	2.16049		102.421	34		838	102.41	249.72917175293
0.700617	2.31361		0.7002	4.5948		0.700617	0.828266		0.350417	2.16079		102.424	28.1538		839	102.42	238.33332824707
0.70145	2.31266		0.701033	4.63486		0.70145	0.827312		0.350833	2.16073		102.427	27.9231		840	102.42	235.9375
0.702283	2.30837		0.701867	4.66919		0.702283	0.815868		0.35125	2.16037		102.43	19.0769		841	102.42	230.10417175293
0.703117	2.3036		0.7027	4.70686		0.703117	0.817299		0.351667	2.15983		102.433	18.0769		842	102.42	237.29167175293
0.70395	2.31266		0.703533	4.70304		0.70395	0.80061		0.352083	2.15906		102.436	15.8462		843	102.43	259.083343505859
0.704783	2.33698		0.704367	4.67348		0.704783	0.804424		0.3525	2.15834		102.439	22.3846		844	102.43	261.416656494141
0.705617	2.34509		0.7052	4.6134		0.705617	0.814915		0.352917	2.15763		102.442	25.4615		845	102.43	265.583343505859
0.70645	2.3222		0.706033	4.57859		0.70645	0.80204		0.353333	2.15715		102.444	22		846	102.44	256.0625
0.707283	2.28596		0.706867	4.56619		0.707283	0.763416		0.35375	2.15685		102.447	19.3846		847	102.44	258.666656494141
0.708117	2.25544		0.7077	4.5743		0.708117	0.721455		0.354167	2.15691		102.45	19		848	102.44	256.333343505859
0.70895	2.23875		0.708533	4.5805		0.70895	0.68903		0.354583	2.15721		102.453	22.8462		849	102.44	250.29167175293
0.709783	2.23494		0.709367	4.5929		0.709783	0.678062		0.355	2.15769		102.456	22.2308		850	102.45	228.875
0.710617	2.24733		0.7102	4.61578		0.710617	0.659466		0.355417	2.1584		102.459	21.6923		851	102.45	227.375
0.71145	2.2788		0.711033	4.61054		0.71145	0.636578		0.355833	2.15924		102.462	15.6923		852	102.45	222.14582824707
0.712283	2.31981		0.711867	4.57144		0.712283	0.61512		0.35625	2.16019		102.465	9.76923		853	102.46	227.95832824707
0.713117	2.35558		0.7127	4.52328		0.713117	0.582695		0.356667	2.1612		102.468	11.2308		854	102.46	233.625
0.71395	2.35462		0.713533	4.5042		0.71395	0.567913		0.357083	2.16216		102.471	23.4615		855	102.46	251.0625
0.714783	2.32124		0.714367	4.50373		0.714783	0.552177		0.3575	2.16311		102.473	28.3077		856	102.46	235.875
0.715617	2.2707		0.7152	4.50945		0.715617	0.541687		0.357917	2.16407		102.476	25.3846		857	102.47	241.72917175293
0.71645	2.23732		0.716033	4.53758		0.71645	0.52309		0.358333	2.16502		102.479	16.6154		858	102.47	236.35417175293
0.717283	2.22397		0.716867	4.57525		0.717283	0.516891		0.35875	2.16591		102.482	16.0769		859	102.47	255.52082824707
0.718117	2.22015		0.7177	4.59862		0.718117	0.533104		0.359167	2.16675		102.485	18.4615		860	102.48	248.08332824707
0.71895	2.22349		0.718533	4.56762		0.71895	0.557423		0.359583	2.16746		102.488	13.4615		861	102.48	248.9375
0.719783	2.23732		0.719367	4.5104		0.719783	0.572205		0.36	2.168		102.491	15.1538		862	102.48	227.45832824707
0.720617	2.25163		0.7202	4.46892		0.720617	0.575542		0.360417	2.1683		102.494	11.7692		863	102.48	212.6875
0.72145	2.23732		0.721033	4.46129		0.72145	0.572205		0.360833	2.1683		102.497	13.8462		864	102.49	208.9375
0.722283	2.19154		0.721867	4.49133		0.722283	0.547409		0.36125	2.16806		102.5	23.8462		865	102.49	215.35417175293
0.723117	2.1348		0.7227	4.52423		0.723117	0.5126		0.361667	2.16764		102.502	41.0769		866	102.49	221.52082824707
0.72395	2.11954		0.723533	4.58813		0.72395	0.475883		0.362083	2.16711		102.505	55.3077		867	102.50	220.5625
0.724783	2.13289		0.724367	4.65775		0.724783	0.439644		0.3625	2.16663		102.508	61.1538		868	102.50	214
0.725617	2.14338		0.7252	4.71783		0.725617	0.427723		0.362917	2.16627		102.511	50.3077		869	102.50	223.39582824707
0.72645	2.13766		0.726033	4.74644		0.72645	0.431538		0.363333	2.16615		102.514	35.6154		870	102.51	226.02082824707
0.727283	2.13909		0.726867	4.75121		0.727283	0.458717		0.36375	2.16633		102.517	17.3846		871	102.51	241.79167175293
0.728117	2.16866		0.7277	4.75073		0.728117	0.47636		0.364167	2.16681		102.52	11.4615		872	102.51	237.4375
0.72895	2.17295		0.728533	4.73452		0.72895	0.478268		0.364583	2.1674		102.523	19.4615		873	102.51	227.95832824707
0.729783	2.15244		0.729367	4.73356		0.729783	0.482559		0.365	2.16818		102.526	22.1538		874	102.52	214.5625
0.730617	2.13623		0.7302	4.72546		0.730617	0.469685		0.365417	2.16889		102.529	18.8462		875	102.52	214.25
0.73145	2.14767		0.731033	4.69685		0.73145	0.444412		0.365833	2.16949		102.531	11		876	102.52	221.39582824707
0.732283	2.16532		0.731867	4.64392		0.732283	0.401497		0.36625	2.16991		102.534	15.3846		877	102.53	219.16667175293
0.733117	2.1596		0.7327	4.60196		0.733117	0.376225		0.366667	2.17021		102.537	52.3077		878	102.53	212.3125
0.73395	2.15149		0.733533	4.57096		0.73395	0.355721		0.367083	2.17038		102.54	55.8462		879	102.53	218.08332824707
0.734783	2.14815		0.734367	4.53234		0.734783	0.336647		0.3675	2.17062		102.543	57.3846		880	102.53	250.83332824707
0.735617	2.14672		0.7352	4.48751		0.735617	0.300407		0.367917	2.17092		102.546	24.5385		881	102.54	285.166656494141
0.73645	2.12383		0.736033	4.47369		0.73645	0.272751		0.368333	2.17128		102.549	22.5385		882	102.54	281.875
0.737283	2.10285		0.736867	4.498		0.737283	0.255585		0.36875	2.17175		102.552	45.1538		883	102.54	246.22917175293
0.738117	2.08378		0.7377	4.51374		0.738117	0.231743		0.369167	2.17235		102.555	44.8462		884	102.55	213.125
0.73895	2.07567		0.738533	4.51088		0.73895	0.220299		0.369583	2.17289		102.558	48.1538		885	102.55	217.5
0.739783	2.06709		0.739367	4.48322		0.739783	0.2141		0.37	2.17342		102.561	20.2308		886	102.55	219.66667175293
0.740617	2.05326		0.7402	4.47798		0.740617	0.232697		0.370417	2.17378		102.563	16.3846		887	102.55	223.9375
0.74145	2.04754		0.741033	4.48132		0.74145	0.236988		0.370833	2.1739		102.566	11.7692		888	102.56	209.79167175293
0.742283	2.0299		0.741867	4.47512		0.742283	0.239372		0.37125	2.17372		102.569	14.6923		889	102.56	205.1875
0.743117	2.01321		0.7427	4.48322		0.743117	0.25177		0.371667	2.17324		102.572	17.6154		890	102.56	189.33332824707
0.74395	1.98078		0.743533	4.49944		0.74395	0.268936		0.372083	2.17253		102.575	18.2308		891	102.57	177.10417175293
0.744783	1.96028		0.744367	4.52328		0.744783	0.279427		0.3725	2.17175		102.578	20.6923		892	102.57	171.83332824707
0.745617	1.95885		0.7452	4.52805		0.745617	0.27132		0.372917	2.17092		102.581	24.2308		893	102.57	175.91667175293
0.74645	1.97458		0.746033	4.51279		0.74645	0.264168		0.373333	2.17021		102.584	25.9231		894	102.57	178.1875
0.747283	1.99032		0.746867	4.49514		0.747283	0.266552		0.37375	2.16955		102.587	26.0769		895	102.58	184.9375
0.748117	1.9865		0.7477	4.47178		0.748117	0.259399		0.374167	2.16907		102.59	13.5385		896	102.58	182.375
0.74895	1.9784		0.748533	4.46701		0.74895	0.236511		0.374583	2.16872		102.593	15.4615		897	102.58	174.875
0.749783	1.97172		0.749367	4.47416		0.749783	0.205994		0.375	2.16854		102.595	17.4615		898	102.59	168.10417175293
0.750617	1.98269		0.7502	4.49467		0.750617	0.216961		0.375417	2.16854		102.598	19		899	102.59	175.91667175293
0.75145	1.99795		0.751033	4.50754		0.75145	0.249863		0.375833	2.16866		102.601	16.9231		900	102.59	176.875
0.752283	2.01941		0.751867	4.52805		0.752283	0.284672		0.37625	2.16883		102.604	13.6154		901	102.60	186.75
0.753117	2.05231		0.7527	4.52852		0.753117	0.298977		0.376667	2.16907		102.607	15		902	102.60	176.79167175293
0.75395	2.09141		0.753533	4.49562		0.75395	0.29707		0.377083	2.16931		102.61	15.3077		903	102.60	187.83332824707
0.754783	2.11525		0.754367	4.457		0.754783	0.293732		0.3775	2.16967		102.613	12.6923		904	102.60	184.625
0.755617	2.09999		0.7552	4.40216		0.755617	0.262737		0.377917	2.17003		102.616	13.1538		905	102.61	186.64582824707
0.75645	2.06423		0.756033	4.36926		0.75645	0.236988		0.378333	2.17044		102.619	13.6923		906	102.61	182.39582824707
0.757283	2.02656		0.756867	4.32062		0.757283	0.206947		0.37875	2.17074		102.621	18.0769		907	102.61	182.29167175293
0.758117	2.0113		0.7577	4.29726		0.758117	0.19455		0.379167	2.17104		102.624	14.2308		908	102.62	176.52082824707
0.75895	2.00081		0.758533	4.29869		0.75895	0.204563		0.379583	2.17128		102.627	12.9231		909	102.62	163
0.759783	1.99556		0.759367	4.29583		0.759783	0.214577		0.38	2.17134		102.63	8.07692		910	102.62	162.625
0.760617	2.00129		0.7602	4.30393		0.760617	0.218868		0.380417	2.17122		102.633	6.53846		911	102.62	167.75
0.76145	2.01273		0.761033	4.29392		0.76145	0.205517		0.380833	2.17092		102.636	10.2308		912	102.63	173.54167175293
0.762283	2.02513		0.761867	4.282		0.762283	0.20647		0.38125	2.17044		102.639	13.3077		913	102.63	170.16667175293
0.763117	2.00748		0.7627	4.2491		0.763117	0.222206		0.381667	2.16985		102.642	17.4615		914	102.63	167.5
0.76395	1.99699		0.763533	4.21619		0.76395	0.237942		0.382083	2.16913		102.645	18.0769		915	102.64	166.89582824707
0.764783	1.99938		0.764367	4.1914		0.764783	0.240326		0.3825	2.16836		102.648	21.8462		916	102.64	169.9375
0.765617	2.0237		0.7652	4.16994		0.765617	0.254154		0.382917	2.16752		102.65	22.8462		917	102.64	152.6875
0.76645	2.05183		0.766033	4.15325		0.76645	0.277519		0.383333	2.16663		102.653	27		918	102.64	159.9375
0.767283	2.069		0.766867	4.15516		0.767283	0.304222		0.38375	2.16579		102.656	23.2308		919	102.65	165.08332824707
0.768117	2.09713		0.7677	4.18663		0.768117	0.314713		0.384167	2.16496		102.659	17.1538		920	102.65	172.97917175293
0.76895	2.11239		0.768533	4.20713		0.76895	0.30756		0.384583	2.16419		102.662	18.6154		921	102.65	159.10417175293
0.769783	2.11906		0.769367	4.22716		0.769783	0.310421		0.385	2.16335		102.665	15.2308		922	102.66	145.875
0.770617	2.10619		0.7702	4.22859		0.770617	0.309467		0.385417	2.16258		102.668	16.5385		923	102.66	147.3125
0.77145	2.09379		0.771033	4.24147		0.77145	0.303745		0.385833	2.16174		102.671	10.5385		924	102.66	154.45832824707
0.772283	2.10142		0.771867	4.23765		0.772283	0.281334		0.38625	2.16097		102.674	13.8462		925	102.66	156.5
0.773117	2.11239		0.7727	4.20713		0.773117	0.273228		0.386667	2.16025		102.677	10.5385		926	102.67	163.22917175293
0.77395	2.12145		0.773533	4.17471		0.77395	0.291348		0.387083	2.15966		102.68	11.1538		927	102.67	170.35417175293
0.774783	2.10619		0.774367	4.13418		0.774783	0.318527		0.3875	2.15912		102.683	12.5385		928	102.67	173.14582824707
0.775617	2.07615		0.7752	4.11463		0.775617	0.332832		0.387917	2.1587		102.685	8.69231		929	102.68	159.39582824707
0.77645	2.03514		0.776033	4.06504		0.77645	0.332832		0.388333	2.15852		102.688	6.53846		930	102.68	153.35417175293
0.777283	2.00653		0.776867	3.9835		0.777283	0.33474		0.38875	2.15852		102.691	4.15385		931	102.68	145.625
0.778117	1.9927		0.7777	3.85618		0.778117	0.339985		0.389167	2.15876		102.694	19.1538		932	102.69	139.58332824707
0.77895	1.99223		0.778533	3.69215		0.77895	0.340462		0.389583	2.15918		102.697	22.5385		933	102.69	132.125
0.779783	2.0113		0.779367	3.49808		0.779783	0.333786		0.39	2.15971		102.7	25.3846		934	102.69	132.35417175293
0.780617	2.04897		0.7802	3.25298		0.780617	0.323772		0.390417	2.16037		102.703	15.8462		935	102.69	136.14582824707
0.78145	2.09332		0.781033	2.95734		0.78145	0.325203		0.390833	2.16109		102.706	14.5385		936	102.70	132.14582824707
0.782283	2.11143		0.781867	2.61259		0.782283	0.320435		0.39125	2.1618		102.709	14.3077		937	102.70	127.270835876465
0.783117	2.10047		0.7827	2.23446		0.783117	0.2985		0.391667	2.16246		102.712	8.61539		938	102.70	130.27082824707
0.78395	2.08092		0.783533	1.79434		0.78395	0.251293		0.392083	2.16287		102.714	7.46154		939	102.71	141.10417175293
0.784783	2.06661		0.784367	1.26362		0.784783	0.212669		0.3925	2.16311		102.717	5.53846		940	102.71	138.20832824707
0.785617	2.04992		0.7852	0.611305		0.785617	0.205994		0.392917	2.16305		102.72	6.69231		941	102.71	143.41667175293
0.78645	2.03991		0.786033	-0.146389		0.78645	0.198364		0.393333	2.16264		102.723	6		942	102.71	136.27082824707
0.787283	2.03705		0.786867	-1.02854		0.787283	0.177383		0.39375	2.16204		102.726	3.69231		943	102.72	130.72917175293
0.788117	2.05374		0.7877	-2.04086		0.788117	0.142097		0.394167	2.16115		102.729	9.53846		944	102.72	125.583335876465
0.78895	2.06614		0.788533	-3.20625		0.78895	0.110149		0.394583	2.16007		102.732	16.8462		945	102.72	124.145835876465
0.789783	2.06232		0.789367	-4.50373		0.789783	0.0710487		0.395	2.15894		102.735	21.6923		946	102.73	134.08332824707
0.790617	2.06423		0.7902	-5.93853		0.790617	0.00762939		0.395417	2.15787		102.738	19.3077		947	102.73	141.22917175293
0.79145	2.07186		0.791033	-7.52592		0.79145	-0.0648499		0.395833	2.15691		102.741	11		948	102.73	132.60417175293
0.792283	2.11		0.791867	-9.25398		0.792283	-0.142574		0.39625	2.15626		102.743	12.6923		949	102.73	122.875
0.793117	2.15387		0.7927	-11.1294		0.793117	-0.223637		0.396667	2.15584		102.746	13.6154		950	102.74	118.145835876465
0.79395	2.19774		0.793533	-13.1264		0.79395	-0.303268		0.397083	2.15572		102.749	14.3077		951	102.74	116.416664123535
0.794783	2.24113		0.794367	-15.2688		0.794783	-0.380039		0.3975	2.15578		102.752	10.5385		952	102.74	119.770835876465
0.795617	2.26879		0.7952	-17.5533		0.795617	-0.466347		0.397917	2.15602		102.755	13		953	102.75	116.166664123535
0.79645	2.3036		0.796033	-19.9704		0.79645	-0.547409		0.398333	2.15632		102.758	11		954	102.75	110.75
0.797283	2.31457		0.796867	-22.5201		0.797283	-0.627041		0.39875	2.15656		102.761	9.92308		955	102.75	110.375
0.798117	2.32792		0.7977	-25.1837		0.798117	-0.697613		0.399167	2.15656		102.764	14		956	102.75	123.895835876465
0.79895	2.33984		0.798533	-27.9617		0.79895	-0.793934		0.399583	2.15638		102.767	11.7692		957	102.76	133.33332824707
0.799783	2.35748		0.799367	-30.8352		0.799783	-0.919342		0.4	2.15584		102.77	20.1538		958	102.76	128.64582824707
0.800617	2.3675		0.8002	-33.772		0.800617	-1.05476		0.400417	2.15513		102.773	18.5385		959	102.76	126.875
0.80145	2.35081		0.801033	-36.7303		0.80145	-1.1878		0.400833	2.15411		102.775	15.6154		960	102.77	115.854164123535
0.802283	2.3241		0.801867	-39.6671		0.802283	-1.29366		0.40125	2.15298		102.778	13.8462		961	102.77	107.229164123535
0.803117	2.285		0.8027	-42.5544		0.803117	-1.40047		0.401667	2.15179		102.781	10.5385		962	102.77	103.645835876465
0.80395	2.26879		0.803533	-45.3544		0.80395	-1.48487		0.402083	2.1506		102.784	20.4615		963	102.78	105.541664123535
0.804783	2.27022		0.804367	-48.0437		0.804783	-1.53446		0.4025	2.14946		102.787	25.2308		964	102.78	106.791664123535
0.805617	2.28119		0.8052	-50.5624		0.805617	-1.54781		0.402917	2.14839		102.79	21.6923		965	102.78	101.208335876465
0.80645	2.29454		0.806033	-52.8965		0.80645	-1.57833		0.403333	2.14732		102.793	9		966	102.78	103.208335876465
0.807283	2.30217		0.806867	-55.0108		0.807283	-1.65319		0.40375	2.14624		102.796	5.76923		967	102.79	112.791664123535
0.808117	2.3222		0.8077	-56.8986		0.808117	-1.74332		0.404167	2.14517		102.799	6		968	102.79	113.916664123535
0.80895	2.32983		0.808533	-58.5246		0.80895	-1.82056		0.404583	2.14398		102.802	6.46154		969	102.79	117.1875
0.809783	2.32363		0.809367	-59.835		0.809783	-1.894		0.405	2.14285		102.805	9.61539		970	102.80	115.291664123535
0.810617	2.3222		0.8102	-60.8115		0.810617	-1.9722		0.405417	2.14165		102.807	12.3077		971	102.80	116.354164123535
0.81145	2.32983		0.811033	-61.4266		0.81145	-2.0318		0.405833	2.14052		102.81	10.4615		972	102.80	107.8125
0.812283	2.34604		0.811867	-61.666		0.812283	-2.04515		0.40625	2.13945		102.813	11.6154		973	102.80	106.791664123535
0.813117	2.34413		0.8127	-61.4872		0.813117	-2.02084		0.406667	2.13844		102.816	8.76923		974	102.81	102.5
0.81395	2.3303		0.813533	-60.8678		0.81395	-1.99127		0.407083	2.13748		102.819	9.53846		975	102.81	100.958335876465
0.814783	2.31791		0.814367	-59.813		0.814783	-1.9598		0.4075	2.13665		102.822	12.6923		976	102.81	96.3541641235352
0.815617	2.31266		0.8152	-58.3363		0.815617	-1.90783		0.407917	2.13587		102.825	14.8462		977	102.82	95.3958358764648
0.81645	2.30694		0.816033	-56.4332		0.81645	-1.83249		0.408333	2.13522		102.828	15.0769		978	102.82	103.833335876465
0.817283	2.31504		0.816867	-54.1286		0.817283	-1.76573		0.40875	2.13456		102.831	14.9231		979	102.82	108.354164123535
0.818117	2.32315		0.8177	-51.4536		0.818117	-1.71471		0.409167	2.13397		102.834	10.4615		980	102.82	102.229164123535
0.81895	2.33603		0.818533	-48.4366		0.81895	-1.66464		0.409583	2.13331		102.837	10.4615		981	102.83	95.3333358764648
0.819783	2.33555		0.819367	-45.054		0.819783	-1.61076		0.41	2.13277		102.839	5.38462		982	102.83	90.6875
0.820617	2.32887		0.8202	-41.3003		0.820617	-1.5626		0.410417	2.1323		102.842	8.15385		983	102.83	99.9166641235352
0.82145	2.34461		0.821033	-37.1995		0.82145	-1.52874		0.410833	2.13194		102.845	8.38461		984	102.84	96.4791641235352
0.822283	2.36225		0.821867	-32.7716		0.822283	-1.50919		0.41125	2.13164		102.848	6.61538		985	102.84	90.0416641235352
0.823117	2.40612		0.8227	-28.0232		0.823117	-1.4782		0.411667	2.13134		102.851	7.53846		986	102.84	86.5416641235352
0.82395	2.44617		0.823533	-22.9769		0.82395	-1.41907		0.412083	2.13099		102.854	9.61539		987	102.84	84.1458358764648
0.824783	2.50053		0.824367	-17.6873		0.824783	-1.3361		0.4125	2.13051		102.857	18.3077		988	102.85	93.5208358764648
0.825617	2.54679		0.8252	-12.2008		0.825617	-1.24311		0.412917	2.12979		102.86	19.4615		989	102.85	96.4375
0.82645	2.57683		0.826033	-6.54697		0.82645	-1.14918		0.413333	2.12884		102.863	14		990	102.85	94.3958358764648
0.827283	2.59447		0.826867	-0.766754		0.827283	-1.0376		0.41375	2.12753		102.866	11.8462		991	102.86	89.4791641235352
0.828117	2.59495		0.8277	5.10073		0.828117	-0.919342		0.414167	2.12592		102.868	9.30769		992	102.86	87.6041641235352
0.82895	2.59781		0.828533	10.9806		0.82895	-0.825405		0.414583	2.12395		102.871	7.23077		993	102.86	82.2291641235352
0.829783	2.59876		0.829367	16.8128		0.829783	-0.768661		0.415	2.12169		102.874	9.15385		994	102.87	78.1875
0.830617	2.60019		0.8302	22.5511		0.830617	-0.733376		0.415417	2.11936		102.877	7.15385		995	102.87	82.3541641235352
0.83145	2.59972		0.831033	28.1458		0.83145	-0.673294		0.415833	2.11698		102.88	7.69231		996	102.87	84.1041641235352
0.832283	2.6021		0.831867	33.5765		0.832283	-0.56982		0.41625	2.11477		102.883	5.07692		997	102.87	89.1041641235352
0.833117	2.61688		0.8327	38.7564		0.833117	-0.447273		0.416667	2.11269		102.886	7		998	102.88	91.6875
0.83395	2.62976		0.833533	43.6368		0.83395	-0.319004		0.417083	2.11078		102.889	6.07692		999	102.88	91.7083358764648
0.834783	2.64406		0.834367	48.1648		0.834783	-0.183582		0.4175	2.10905		102.892	5.61538		1000	102.88	85.9583358764648
0.835617	2.65694		0.8352	52.3591		0.835617	-0.04673		0.417917	2.10744		102.895	6.15385		1001	102.89	91.9375
0.83645	2.67076		0.836033	56.4332		0.83645	0.0715256		0.418333	2.10601		102.898	6.69231		1002	102.89	89.9166641235352
0.837283	2.67267		0.836867	61.0523		0.837283	0.144482		0.41875	2.10476		102.9	6.92308		1003	102.89	86.4166641235352
0.838117	2.66409		0.8377	68.1324		0.838117	0.211239		0.419167	2.10351		102.903	9.15385		1004	102.89	79.9583358764648
0.83895	2.66218		0.838533	82.1347		0.83895	0.292778		0.419583	2.1022		102.906	8.23077		1005	102.90	80.1041641235352
0.839783	2.66075		0.839367	112.226		0.839783	0.402927		0.42	2.10088		102.909	7.92308		1006	102.90	81.2708358764648
0.840617	2.666		0.8402	174.778		0.840617	0.521183		0.420417	2.09957		102.912	5.15385		1007	102.90	92.5833358764648
0.84145	2.65932		0.841033	293.431		0.84145	0.648022		0.420833	2.0982		102.915	5.53846		1008	102.91	94.2083358764648
0.842283	2.65551		0.841867	488.962		0.842283	0.779629		0.42125	2.09689		102.918	11.0769		1009	102.91	99.1875
0.843117	2.63691		0.8427	760.127		0.843117	0.905991		0.421667	2.09564		102.921	11.1538		1010	102.91	91.7291641235352
0.84395	2.62499		0.843533	1078.17		0.84395	1.03617		0.422083	2.09445		102.924	14.9231		1011	102.91	85.3958358764648
0.844783	2.60925		0.844367	1403.69		0.844783	1.15061		0.4225	2.09332		102.927	17.7692		1012	102.92	80.8541641235352
0.845617	2.59542		0.8452	1703.77		0.845617	1.27792		0.422917	2.09224		102.93	18.3077		1013	102.92	78.375
0.84645	2.58732		0.846033	1950.97		0.84645	1.41144		0.423333	2.09129		102.933	13.8462		1014	102.92	80.2083358764648
0.847283	2.57444		0.846867	2126.67		0.847283	1.58358		0.42375	2.09033		102.935	8.69231		1015	102.93	78.8541641235352
0.848117	2.57635		0.8477	2232.97		0.848117	1.76859		0.424167	2.08932		102.938	14.3846		1016	102.93	82.125
0.84895	2.57444		0.848533	2293.86		0.84895	1.95408		0.424583	2.08819		102.941	20.9231		1017	102.93	85.7083358764648
0.849783	2.58303		0.849367	2333.86		0.849783	2.15197		0.425	2.08688		102.944	21.1538		1018	102.94	88.625
0.850617	2.57921		0.8502	2365.45		0.850617	2.35319		0.425417	2.08539		102.947	19.8462		1019	102.94	86.2083358764648
0.85145	2.56968		0.851033	2391.29		0.85145	2.56586		0.425833	2.08372		102.95	29.1538		1020	102.94	91.8541641235352
0.852283	2.56634		0.851867	2421.35		0.852283	2.73991		0.42625	2.08193		102.953	41.2308		1021	102.94	108.583335876465
0.853117	2.56681		0.8527	2444.94		0.853117	2.88677		0.426667	2.07996		102.956	56.3846		1022	102.95	120
0.85395	2.56538		0.853533	2466.67		0.85395	2.98834		0.427083	2.07794		102.959	39.4615		1023	102.95	115.583335876465
0.854783	2.55442		0.854367	2484.63		0.854783	3.06845		0.4275	2.07585		102.962	44.6154		1024	102.95	102.583335876465
0.855617	2.54774		0.8552	2506.75		0.855617	3.11708		0.427917	2.07388		102.965	156.462		1025	102.96	93.875
0.85645	2.55394		0.856033	2529.45		0.85645	3.11184		0.428333	2.07204		102.967	403.692		1026	102.96	89.4166641235352
0.857283	2.56491		0.856867	2536.77		0.857283	3.08132		0.42875	2.07037		102.97	556.077		1027	102.96	115.708335876465
0.858117	2.56729		0.8577	2538.62		0.858117	3.02219		0.429167	2.06882		102.973	471.846		1028	102.96	213.125
0.85895	2.55251		0.858533	2538.1		0.85895	2.95115		0.429583	2.06739		102.976	236.154		1029	102.97	389.979156494141
0.859783	2.53487		0.859367	2540.18		0.859783	2.82383		0.43	2.06608		102.979	73.6923		1030	102.97	489.166656494141
0.860617	2.53057		0.8602	2535.85		0.860617	2.63929		0.430417	2.06476		102.982	55.7692		1031	102.97	433.166656494141
0.86145	2.53582		0.861033	2527.43		0.86145	2.42233		0.430833	2.06351		102.985	45		1032	102.98	263.270843505859
0.862283	2.5382		0.861867	2523.42		0.862283	2.17152		0.43125	2.06226		102.988	33.1538		1033	102.98	141.14582824707
0.863117	2.53296		0.8627	2523.85		0.863117	1.90163		0.431667	2.06095		102.991	23.2308		1034	102.98	105.916664123535
0.86395	2.53677		0.863533	2518.7		0.86395	1.60074		0.432083	2.05952		102.994	109.077		1035	102.98	98.0208358764648
0.864783	2.55775		0.864367	2512.83		0.864783	1.28794		0.4325	2.05791		102.996	246.846		1036	102.99	106.416664123535
0.865617	2.59399		0.8652	2512.41		0.865617	0.970364		0.432917	2.05624		102.999	376.154		1037	102.99	109.125
0.86645	2.61879		0.866033	2514.31		0.86645	0.648022		0.433333	2.05439		103.002	313.923		1038	102.99	111.645835876465
0.867283	2.62737		0.866867	2511.88		0.867283	0.326633		0.43375	2.05237		103.005	206.846		1039	103.00	124.291664123535
0.868117	2.63882		0.8677	2506.06		0.868117	0.0238419		0.434167	2.05016		103.008	53.3077		1040	103.00	134.66667175293
0.86895	2.65169		0.868533	2502.16		0.86895	-0.256062		0.434583	2.0479		103.011	58.1538		1041	103.00	132.54167175293
0.869783	2.64692		0.869367	2493.34		0.869783	-0.515461		0.435	2.04557		103.014	73.0769		1042	103.00	125.5625
0.870617	2.62213		0.8702	2476.95		0.870617	-0.77343		0.435417	2.04325		103.017	121		1043	103.01	135.08332824707
0.87145	2.60115		0.871033	2460.2		0.87145	-1.02043		0.435833	2.04104		103.02	115		1044	103.01	159.04167175293
0.872283	2.60592		0.871867	2448.33		0.872283	-1.24454		0.43625	2.03896		103.023	86.2308		1045	103.01	198.375
0.873117	2.61402		0.8727	2444.71		0.873117	-1.42622		0.436667	2.03699		103.026	46.1538		1046	103.02	204.22917175293
0.87395	2.6083		0.873533	2446.27		0.87395	-1.55449		0.437083	2.03526		103.028	30.0769		1047	103.02	206.79167175293
0.874783	2.61211		0.874367	2460.41		0.874783	-1.62172		0.4375	2.03371		103.031	17.1538		1048	103.02	172.29167175293
0.875617	2.61688		0.8752	2484.33		0.875617	-1.62792		0.437917	2.03228		103.034	31.3077		1049	103.03	142.1875
0.87645	2.62928		0.876033	2514.09		0.87645	-1.58072		0.438333	2.03085		103.037	39.6923		1050	103.03	108.458335876465
0.877283	2.63119		0.876867	2540.52		0.877283	-1.48344		0.43875	2.02936		103.04	46.6154		1051	103.03	117.75
0.878117	2.62642		0.8777	2558.05		0.878117	-1.35803		0.439167	2.02769		103.043	42.0769		1052	103.03	229
0.87895	2.62213		0.878533	2565.41		0.87895	-1.19305		0.439583	2.0259		103.046	35.2308		1053	103.04	372.583343505859
0.879783	2.59924		0.879367	2559		0.879783	-0.990391		0.44	2.02394		103.049	23.3077		1054	103.04	424.354156494141
0.880617	2.57349		0.8802	2542.93		0.880617	-0.721455		0.440417	2.02191		103.052	32.7692		1055	103.04	334.916656494141
0.88145	2.54107		0.881033	2526.02		0.88145	-0.39053		0.440833	2.0197		103.055	39.7692		1056	103.05	218.60417175293
0.882283	2.51389		0.881867	2518.08		0.882283	0.0152588		0.44125	2.0175		103.058	49.4615		1057	103.05	202.52082824707
0.883117	2.49672		0.8827	2510.78		0.883117	0.481606		0.441667	2.01517		103.061	39.5385		1058	103.05	259.229156494141
0.88395	2.50196		0.883533	2502.2		0.88395	1.01519		0.442083	2.01279		103.063	38.3846		1059	103.05	311.416656494141
0.884783	2.52819		0.884367	2493.24		0.884783	1.62554		0.4425	2.01041		103.066	26.1538		1060	103.06	311.854156494141
0.885617	2.54917		0.8852	2500.07		0.885617	2.30932		0.442917	2.00796		103.069	25.5385		1061	103.06	261.291656494141
0.88645	2.55156		0.886033	2510.35		0.88645	3.03507		0.443333	2.00552		103.072	58.4615		1062	103.06	197.4375
0.887283	2.54488		0.886867	2513.28		0.887283	3.74842		0.44375	2.00301		103.075	81.3077		1063	103.07	201.66667175293
0.888117	2.54822		0.8877	2509.57		0.888117	4.46796		0.444167	2.00039		103.078	71.6923		1064	103.07	416.75
0.88895	2.55251		0.888533	2508.48		0.88895	5.20086		0.444583	1.99777		103.081	53.0769		1065	103.07	1053.72912597656
0.889783	2.55346		0.889367	2517.09		0.889783	5.96571		0.445	1.99521		103.084	64.5385		1066	103.07	1516.3125
0.890617	2.563		0.8902	2520.52		0.890617	6.73008		0.445417	1.99264		103.087	93.1538		1067	103.08	1488
0.89145	2.60067		0.891033	2523.01		0.89145	7.50589		0.445833	1.9902		103.09	270.615		1068	103.08	940.583312988281
0.892283	2.64215		0.891867	2527.33		0.892283	8.31366		0.44625	1.98787		103.093	425.308		1069	103.08	669.291687011719
0.893117	2.67124		0.8927	2538.67		0.893117	9.13715		0.446667	1.98561		103.095	567.846		1070	103.09	1062.39587402344
0.89395	2.6865		0.893533	2550.48		0.89395	9.95016		0.447083	1.9834		103.098	440.077		1071	103.09	2796.08325195313
0.894783	2.72274		0.894367	2555.71		0.894783	10.7288		0.4475	1.98126		103.101	249		1072	103.09	5141.5625
0.895617	2.79188		0.8952	2549.86		0.895617	11.4837		0.447917	1.97911		103.104	80.1538		1073	103.10	6223.375
0.89645	2.86722		0.896033	2544.81		0.89645	12.2371		0.448333	1.97697		103.107	18.1538		1074	103.10	4893
0.897283	2.96926		0.896867	2537.52		0.897283	12.9962		0.44875	1.97482		103.11	20.5385		1075	103.10	2511.83325195313
0.898117	3.0961		0.8977	2528.57		0.898117	13.7529		0.449167	1.97262		103.113	22.4615		1076	103.10	869.104187011719
0.89895	3.25251		0.898533	2514.72		0.89895	14.4825		0.449583	1.97047		103.116	24.3077		1077	103.11	380.645843505859
0.899783	3.40033		0.899367	2499.26		0.899783	15.1739		0.45	1.9682		103.119	20.1538		1078	103.11	232.875
0.900617	3.53241		0.9002	2494.83		0.900617	15.8367		0.450417	1.96588		103.122	35.3077		1079	103.11	206.89582824707
0.90145	3.66783		0.901033	2489.64		0.90145	16.4914		0.450833	1.96338		103.124	103.538		1080	103.12	233.1875
0.902283	3.81327		0.901867	2487.3		0.902283	17.1313		0.45125	1.96064		103.127	182.308		1081	103.12	286.6875
0.903117	3.96824		0.9027	2484.66		0.903117	17.797		0.451667	1.9576		103.13	264.231		1082	103.12	482.979156494141
0.90395	4.12798		0.903533	2486.71		0.90395	18.4751		0.452083	1.95432		103.133	236.231		1083	103.12	1222.75
0.904783	4.31204		0.904367	2497.15		0.904783	19.1736		0.4525	1.95074		103.136	168		1084	103.13	2943.5
0.905617	4.50802		0.9052	2511.86		0.905617	19.8655		0.452917	1.94699		103.139	58.6154		1085	103.13	4475.89599609375
0.90645	4.73022		0.906033	2525.05		0.90645	20.5274		0.453333	1.94317		103.142	15.6923		1086	103.13	4392.04150390625
0.907283	4.94957		0.906867	2537.08		0.907283	21.1654		0.45375	1.9393		103.145	12.0769		1087	103.14	2749.14575195313
0.908117	5.17368		0.9077	2547.34		0.908117	21.7452		0.454167	1.9356		103.148	11.6923		1088	103.14	1088
0.90895	5.40304		0.908533	2554.58		0.90895	22.294		0.454583	1.93214		103.151	13		1089	103.14	435.75
0.909783	5.6448		0.909367	2556.15		0.909783	22.8119		0.455	1.9291		103.154	11.3077		1090	103.14	242.375
0.910617	5.92375		0.9102	2543.99		0.910617	23.3531		0.455417	1.92636		103.156	20.4615		1091	103.15	197.9375
0.91145	6.20604		0.911033	2529.57		0.91145	23.9215		0.455833	1.92398		103.159	22.5385		1092	103.15	187.5625
0.912283	6.4826		0.911867	2516.33		0.912283	24.5242		0.45625	1.92177		103.162	24.2308		1093	103.15	182.45832824707
0.913117	6.74343		0.9127	2514.2		0.913117	25.1236		0.456667	1.91975		103.165	19.3846		1094	103.16	185.875
0.91395	6.99854		0.913533	2518.8		0.91395	25.7316		0.457083	1.91784		103.168	11.2308		1095	103.16	192.41667175293
0.914783	7.26318		0.914367	2524.88		0.914783	26.3524		0.4575	1.91599		103.171	7.92308		1096	103.16	201.1875
0.915617	7.50923		0.9152	2529.17		0.915617	26.9814		0.457917	1.91408		103.174	6.23077		1097	103.16	205.52082824707
0.91645	7.75051		0.916033	2532.86		0.91645	27.606		0.458333	1.91206		103.177	7.46154		1098	103.17	200.14582824707
0.917283	7.99704		0.916867	2533.4		0.917283	28.2068		0.45875	1.90991		103.18	16.0769		1099	103.17	189.83332824707
0.918117	8.26025		0.9177	2528.72		0.918117	28.8296		0.459167	1.90759		103.183	16.2308		1100	103.17	171.125
0.91895	8.53014		0.918533	2520.47		0.91895	29.4671		0.459583	1.90514		103.186	17.3077		1101	103.18	152.9375
0.919783	8.78286		0.919367	2511.93		0.919783	30.107		0.46	1.90258		103.189	15.1538		1102	103.18	142.375
0.920617	9.01842		0.9202	2505.04		0.920617	30.7388		0.460417	1.89984		103.192	22.3077		1103	103.18	138.89582824707
0.92145	9.24635		0.921033	2499.01		0.92145	31.3702		0.460833	1.89692		103.194	20.8462		1104	103.19	131.1875
0.922283	9.46856		0.921867	2493.25		0.922283	32.0272		0.46125	1.89394		103.197	17		1105	103.19	120.979164123535
0.923117	9.66978		0.9227	2487.89		0.923117	32.6891		0.461667	1.89084		103.2	10.9231		1106	103.19	103.291664123535
0.92395	9.85241		0.923533	2482.97		0.92395	33.3519		0.462083	1.88762		103.203	11.9231		1107	103.19	86.6041641235352
0.924783	10.0188		0.924367	2475.98		0.924783	33.9947		0.4625	1.88434		103.206	13.6923		1108	103.20	84.5625
0.925617	10.1871		0.9252	2484.67		0.925617	34.637		0.462917	1.88094		103.209	13.1538		1109	103.20	83.7708358764648
0.92645	10.3321		0.926033	2503.17		0.92645	35.3012		0.463333	1.87749		103.212	9.23077		1110	103.20	90.1875
0.927283	10.4685		0.926867	2527.97		0.927283	35.9993		0.46375	1.87403		103.215	9.07692		1111	103.21	90.1458358764648
0.928117	10.6077		0.9277	2548.06		0.928117	36.7122		0.464167	1.87045		103.218	9		1112	103.21	82.4166641235352
0.92895	10.7446		0.928533	2565.69		0.92895	37.4136		0.464583	1.86694		103.221	9.92308		1113	103.21	82.9375
0.929783	10.8666		0.929367	2585.86		0.929783	38.1413		0.465	1.86336		103.224	7.76923		1114	103.21	76.4583358764648
0.930617	10.9673		0.9302	2590.45		0.930617	38.888		0.465417	1.85978		103.226	6.84615		1115	103.22	81.0625
0.93145	11.0521		0.931033	2584.36		0.93145	39.6357		0.465833	1.85633		103.229	7.84615		1116	103.22	78.3333358764648
0.932283	11.1141		0.931867	2568.51		0.932283	40.3552		0.46625	1.85305		103.232	11.3077		1117	103.22	87.0833358764648
0.933117	11.1599		0.9327	2551.51		0.933117	41.0628		0.466667	1.85001		103.235	10.0769		1118	103.23	84.8125
0.93395	11.1856		0.933533	2535.08		0.93395	41.7914		0.467083	1.84721		103.238	6.76923		1119	103.23	83.5833358764648
0.934783	11.188		0.934367	2517.18		0.934783	42.5296		0.4675	1.84464		103.241	10.8462		1120	103.23	78.2708358764648
0.935617	11.1523		0.9352	2504.55		0.935617	43.263		0.467917	1.84226		103.244	12.1538		1121	103.23	74.4375
0.93645	11.0984		0.936033	2491.43		0.93645	43.9811		0.468333	1.84011		103.247	17.2308		1122	103.24	70.1458358764648
0.937283	11.0359		0.936867	2487.66		0.937283	44.6796		0.46875	1.83803		103.25	13.2308		1123	103.24	64.2708358764648
0.938117	10.9463		0.9377	2487.58		0.938117	45.3749		0.469167	1.836		103.253	12.4615		1124	103.24	62.7916679382324
0.93895	10.8185		0.938533	2499.38		0.93895	46.0749		0.469583	1.83398		103.256	14		1125	103.25	65.0416641235352
0.939783	10.6525		0.939367	2513		0.939783	46.7777		0.47	1.83183		103.258	14.9231		1126	103.25	65.3541641235352
0.940617	10.4623		0.9402	2522.6		0.940617	47.4586		0.470417	1.8295		103.261	15.3846		1127	103.25	68.7291641235352
0.94145	10.2439		0.941033	2529.07		0.94145	48.1172		0.470833	1.82694		103.264	11		1128	103.26	66.8125
0.942283	9.97829		0.941867	2530.36		0.942283	48.7552		0.47125	1.82414		103.267	10.0769		1129	103.26	68.125
0.943117	9.64117		0.9427	2538.15		0.943117	49.3836		0.471667	1.8211		103.27	10.6923		1130	103.26	68.3541641235352
0.94395	9.23347		0.943533	2532.18		0.94395	49.9845		0.472083	1.81782		103.273	8.46154		1131	103.26	73.6666641235352
0.944783	8.73137		0.944367	2518.48		0.944783	50.5376		0.4725	1.81437		103.276	7.23077		1132	103.27	79.75
0.945617	8.1296		0.9452	2504.02		0.945617	51.0383		0.472917	1.81061		103.279	2.07692		1133	103.27	81.9375
0.94645	7.4234		0.946033	2493.22		0.94645	51.4636		0.473333	1.80674		103.282	6.38462		1134	103.27	72.6875
0.947283	6.61755		0.946867	2481.55		0.947283	51.8365		0.47375	1.80274		103.285	8.07692		1135	103.28	68.0625
0.948117	5.71346		0.9477	2460.39		0.948117	52.1598		0.474167	1.79875		103.288	8.84615		1136	103.28	71.5208358764648
0.94895	4.68254		0.948533	2446.12		0.94895	52.4325		0.474583	1.79482		103.29	11		1137	103.28	69.7916641235352
0.949783	3.51477		0.949367	2444.58		0.949783	52.6538		0.475	1.79094		103.293	17.7692		1138	103.28	66.6041641235352
0.950617	2.20251		0.9502	2450.82		0.950617	52.8054		0.475417	1.78713		103.296	16.5385		1139	103.29	58.875
0.95145	0.713348		0.951033	2457.11		0.95145	52.8831		0.475833	1.78337		103.299	10.7692		1140	103.29	65.9375
0.952283	-0.964642		0.951867	2463.42		0.952283	52.8359		0.47625	1.77968		103.302	3.30769		1141	103.29	74.25
0.953117	-2.83337		0.9527	2472.74		0.953117	52.6071		0.476667	1.77604		103.305	2.15385		1142	103.30	73.0833358764648
0.95395	-4.88377		0.953533	2478		0.95395	52.1579		0.477083	1.7724		103.308	4.15385		1143	103.30	73.6666641235352
0.954783	-7.09295		0.954367	2483.83		0.954783	51.4898		0.4775	1.76877		103.311	5.07692		1144	103.30	66.4375
0.955617	-9.47571		0.9552	2485.35		0.955617	50.6458		0.477917	1.76495		103.314	4.76923		1145	103.30	59.6875
0.95645	-12.0177		0.956033	2486.01		0.95645	49.6612		0.478333	1.76108		103.317	2.53846		1146	103.31	57.125
0.957283	-14.7271		0.956867	2479.93		0.957283	48.5368		0.47875	1.75703		103.32	7.84615		1147	103.31	63.3958320617676
0.958117	-17.5843		0.9577	2473.66		0.958117	47.3065		0.479167	1.75285		103.323	13.3077		1148	103.31	59.3958320617676
0.95895	-20.5731		0.958533	2470.21		0.95895	46.0253		0.479583	1.74856		103.326	14		1149	103.32	57
0.959783	-23.6831		0.959367	2462.82		0.959783	44.723		0.48	1.74421		103.328	14.9231		1150	103.32	47.3958320617676
0.960617	-26.9027		0.9602	2455.2		0.960617	43.416		0.480417	1.7398		103.331	15.1538		1151	103.32	52.5625
0.96145	-30.2172		0.961033	2453.61		0.96145	42.0818		0.480833	1.73533		103.334	19.6923		1152	103.33	57.4166679382324
0.962283	-33.5946		0.961867	2458.37		0.962283	40.7534		0.48125	1.73086		103.337	14.2308		1153	103.33	64.1875
0.963117	-37.0011		0.9627	2462.06		0.963117	39.4154		0.481667	1.72639		103.34	6.92308		1154	103.33	63.0625
0.96395	-40.3843		0.963533	2458.94		0.96395	38.096		0.482083	1.72204		103.343	2.92308		1155	103.33	59.9791679382324
0.964783	-43.716		0.964367	2452.48		0.964783	36.7947		0.4825	1.71781		103.346	11		1156	103.34	59.3958320617676
0.965617	-46.9704		0.9652	2460.13		0.965617	35.5124		0.482917	1.71375		103.349	15.0769		1157	103.34	57.7708320617676
0.96645	-50.1223		0.966033	2468.81		0.96645	34.2398		0.483333	1.70988		103.352	13.8462		1158	103.34	55.3958320617676
0.967283	-53.1564		0.966867	2476.73		0.967283	32.9499		0.48375	1.70618		103.355	8.30769		1159	103.35	62.2291679382324
0.968117	-56.0646		0.9677	2480.36		0.968117	31.6687		0.484167	1.70279		103.358	7.23077		1160	103.35	63.2291679382324
0.96895	-58.8622		0.968533	2486.46		0.96895	30.3793		0.484583	1.69963		103.361	6.61538		1161	103.35	59.1666679382324
0.969783	-61.5535		0.969367	2493.04		0.969783	29.1028		0.485	1.69671		103.363	5.61538		1162	103.35	56.8958320617676
0.970617	-64.1212		0.9702	2478.42		0.970617	27.8325		0.485417	1.6939		103.366	7.15385		1163	103.36	55.4166679382324
0.97145	-66.5693		0.971033	2458.45		0.97145	26.6066		0.485833	1.69116		103.369	7.84615		1164	103.36	57.375
0.972283	-68.8848		0.971867	2443.47		0.972283	25.4464		0.48625	1.68842		103.372	18.6154		1165	103.36	59.9375
0.973117	-71.0568		0.9727	2437.38		0.973117	24.3359		0.486667	1.68568		103.375	17.1538		1166	103.37	57.5833320617676
0.97395	-73.0634		0.973533	2435.48		0.97395	23.2573		0.487083	1.68276		103.378	16.0769		1167	103.37	53.3541679382324
0.974783	-74.8949		0.974367	2433.67		0.974783	22.2001		0.4875	1.6796		103.381	2.46154		1168	103.37	58.3958320617676
0.975617	-76.5591		0.9752	2438.42		0.975617	21.1868		0.487917	1.67626		103.384	3.30769		1169	103.37	60.7916679382324
0.97645	-78.0315		0.976033	2446.97		0.97645	20.2203		0.488333	1.67269		103.387	6.84615		1170	103.38	66.8541641235352
0.977283	-79.2947		0.976867	2454.84		0.977283	19.2933		0.48875	1.66893		103.39	9.92308		1171	103.38	62.6875
0.978117	-80.3432		0.9777	2456.68		0.978117	18.4031		0.489167	1.66517		103.392	9		1172	103.38	63.875
0.97895	-81.1849		0.978533	2449.63		0.97895	17.5762		0.489583	1.66136		103.395	4.46154		1173	103.39	65.1666641235352
0.979783	-81.8167		0.979367	2439.49		0.979783	16.8118		0.49	1.65761		103.398	5.46154		1174	103.39	67.9166641235352
0.980617	-82.233		0.9802	2433.38		0.980617	16.0904		0.490417	1.65397		103.401	4.23077		1175	103.39	66.2291641235352
0.98145	-82.4389		0.981033	2428.24		0.98145	15.3937		0.490833	1.65039		103.404	4.07692		1176	103.40	64.2708358764648
0.982283	-82.4442		0.981867	2423.49		0.982283	14.7409		0.49125	1.647		103.407	6.38462		1177	103.40	64.7708358764648
0.983117	-82.2659		0.9827	2416.74		0.983117	14.1382		0.491667	1.64366		103.41	9		1178	103.40	67.7916641235352
0.98395	-81.8911		0.983533	2415.74		0.98395	13.5541		0.492083	1.6405		103.413	8.53846		1179	103.40	60.2708320617676
0.984783	-81.3284		0.984367	2416.46		0.984783	12.9676		0.4925	1.63734		103.416	7.30769		1180	103.41	52.6666679382324
0.985617	-80.5745		0.9852	2416.26		0.985617	12.3758		0.492917	1.63424		103.419	5.69231		1181	103.41	46.4583320617676
0.98645	-79.6461		0.986033	2409.43		0.98645	11.795		0.493333	1.63108		103.422	5.53846		1182	103.41	47.4166679382324
0.987283	-78.5503		0.986867	2400.43		0.987283	11.2123		0.49375	1.62798		103.425	4		1183	103.42	49.0625
0.988117	-77.2767		0.9877	2399.62		0.988117	10.6282		0.494167	1.62488		103.427	3.61538		1184	103.42	50.625
0.98895	-75.8438		0.988533	2402.61		0.98895	10.0451		0.494583	1.62172		103.43	3.69231		1185	103.42	56.6041679382324
0.989783	-74.2569		0.989367	2406.82		0.989783	9.49001		0.495	1.6185		103.433	5.23077		1186	103.42	57.0625
0.990617	-72.5183		0.9902	2408.5		0.990617	8.97551		0.495417	1.61517		103.436	3.84615		1187	103.43	60.5833320617676
0.99145	-70.6234		0.991033	2414.48		0.99145	8.47912		0.495833	1.61177		103.439	4.53846		1188	103.43	54.0625
0.992283	-68.5978		0.991867	2426.55		0.992283	8.03423		0.49625	1.60831		103.442	8.38461		1189	103.43	58.4583320617676
0.993117	-66.4654		0.9927	2434.15		0.993117	7.61366		0.496667	1.6048		103.445	11.6923		1190	103.44	53.7708320617676
0.99395	-64.2347		0.993533	2435.98		0.99395	7.2403		0.497083	1.60128		103.448	11.4615		1191	103.44	53.7708320617676
0.994783	-61.8896		0.994367	2435.23		0.994783	6.88028		0.4975	1.59776		103.451	6.53846		1192	103.44	48.1458320617676
0.995617	-59.4454		0.9952	2436.32		0.995617	6.53315		0.497917	1.59425		103.454	3.92308		1193	103.44	46.1458320617676
0.99645	-56.9248		0.996033	2437.38		0.99645	6.21176		0.498333	1.59073		103.457	10.6154		1194	103.45	52.0625
0.997283	-54.3337		0.996867	2432.58		0.997283	5.87273		0.49875	1.58727		103.46	12.0769		1195	103.45	57.0208320617676
0.998117	-51.6853		0.9977	2424.82		0.998117	5.57041		0.499167	1.58387		103.463	14.1538		1196	103.45	56.0416679382324
0.99895	-48.986		0.998533	2419.37		0.99895	5.29289		0.499583	1.58042		103.465	8.76923		1197	103.46	52.1041679382324
0.999783	-46.2613		0.999367	2415.16		0.999783	5.03874		0.5	1.57684		103.468	26.5385		1198	103.46	51.625
1.00062	-43.5176		1.0002	2413.85		1.00062	4.78458		0.500417	1.57303		103.471	24.7692		1199	103.46	52.8333320617676
1.00145	-40.7281		1.00103	2409.56		1.00145	4.52089		0.500833	1.56903		103.474	25.0769		1200	103.47	49.5833320617676
1.00228	-37.8804		1.00187	2404.31		1.00228	4.28629		0.50125	1.56492		103.477	7.15385		1201	103.47	47.625
1.00312	-34.9813		1.0027	2398.3		1.00312	4.0617		0.501667	1.56069		103.48	5.69231		1202	103.47	49.5416679382324
1.00395	-32.0663		1.00353	2391.16		1.00395	3.84474		0.502083	1.55634		103.483	11.9231		1203	103.47	50.0208320617676
1.00478	-29.1829		1.00437	2380.94		1.00478	3.62253		0.5025	1.55199		103.486	12.1538		1204	103.48	52.0416679382324
1.00562	-26.3562		1.0052	2364.89		1.00562	3.41797		0.502917	1.54763		103.489	11.4615		1205	103.48	53.1458320617676
1.00645	-23.6263		1.00603	2351.81		1.00645	3.25012		0.503333	1.54334		103.492	1.69231		1206	103.48	51.25
1.00728	-21.028		1.00687	2344.17		1.00728	3.10516		0.50375	1.53917		103.495	3.61538		1207	103.49	47.7708320617676
1.00812	-18.5585		1.0077	2342.4		1.00812	2.96021		0.504167	1.53518		103.498	7.23077		1208	103.49	42.25
1.00895	-16.2148		1.00853	2339.95		1.00895	2.81		0.504583	1.53136		103.5	8.92308		1209	103.49	49.3333320617676
1.00978	-13.9513		1.00937	2343.42		1.00978	2.68745		0.505	1.52755		103.503	8.61539		1210	103.49	53.2708320617676
1.01062	-11.7645		1.0102	2349.51		1.01062	2.59686		0.505417	1.52379		103.506	3.46154		1211	103.50	60.2916679382324
1.01145	-9.64546		1.01103	2353.08		1.01145	2.52295		0.505833	1.51992		103.509	1.38462		1212	103.50	64.4791641235352
1.01228	-7.57933		1.01187	2346.67		1.01228	2.44427		0.50625	1.51598		103.512	2.53846		1213	103.50	54.3541679382324
1.01312	-5.56755		1.0127	2337.97		1.01312	2.37274		0.506667	1.51205		103.515	4		1214	103.51	53.1458320617676
1.01395	-3.60489		1.01353	2334.61		1.01395	2.316		0.507083	1.50812		103.518	4.46154		1215	103.51	47.4375
1.01478	-1.70946		1.01437	2332.37		1.01478	2.27976		0.5075	1.50406		103.521	5.23077		1216	103.51	42.4166679382324
1.01562	0.132561		1.0152	2330.27		1.01562	2.23637		0.507917	1.50001		103.524	10.1538		1217	103.51	37.3125
1.01645	1.91116		1.01603	2327.69		1.01645	2.18678		0.508333	1.4959		103.527	24.3846		1218	103.52	38.9375
1.01728	3.63541		1.01687	2329.83		1.01728	2.16722		0.50875	1.49179		103.53	21.8462		1219	103.52	38.2916679382324
1.01812	5.29432		1.0177	2332.25		1.01812	2.1925		0.509167	1.48779		103.532	17.1538		1220	103.52	36.1875
1.01895	6.89316		1.01853	2339.59		1.01895	2.26736		0.509583	1.48386		103.535	1.07692		1221	103.53	38.25
1.01978	8.43096		1.01937	2343.42		1.01978	2.36464		0.51	1.47998		103.538	2.46154		1222	103.53	43.3333320617676
1.02062	9.89723		1.0202	2341.38		1.02062	2.48528		0.510417	1.47623		103.541	4.30769		1223	103.53	46.9791679382324
1.02145	11.3149		1.02103	2331.56		1.02145	2.66361		0.510833	1.47247		103.544	24.5385		1224	103.54	47.6666679382324
1.02228	12.6548		1.02187	2320.09		1.02228	2.90012		0.51125	1.46878		103.547	23		1225	103.54	48.3333320617676
1.02312	13.917		1.0227	2311.47		1.02312	3.22008		0.511667	1.46508		103.55	33.4615		1226	103.54	46.8333320617676
1.02395	15.1129		1.02353	2295.96		1.02395	3.60823		0.512083	1.46145		103.553	24.7692		1227	103.54	49.0416679382324
1.02478	16.2573		1.02437	2280.05		1.02478	4.09842		0.5125	1.45787		103.556	24.8462		1228	103.55	48.6458320617676
1.02562	17.3492		1.0252	2269.21		1.02562	4.71067		0.512917	1.45435		103.559	9.84615		1229	103.55	60.4583320617676
1.02645	18.3606		1.02603	2265.38		1.02645	5.43976		0.513333	1.45096		103.562	11.3077		1230	103.55	56.6458320617676
1.02728	19.3229		1.02687	2266.16		1.02728	6.27327		0.51375	1.44756		103.565	12.5385		1231	103.56	50.4375
1.02812	20.256		1.0277	2265.92		1.02812	7.19738		0.514167	1.44428		103.567	16.4615		1232	103.56	37.5625
1.02895	21.142		1.02853	2267.4		1.02895	8.24404		0.514583	1.44106		103.57	6.61538		1233	103.56	36.5208320617676
1.02978	21.944		1.02937	2267.97		1.02978	9.40514		0.515	1.4379		103.573	5.30769		1234	103.56	38.7291679382324
1.03062	22.6712		1.0302	2265.03		1.03062	10.6778		0.515417	1.43468		103.576	3.07692		1235	103.57	38.5833320617676
1.03145	23.3436		1.03103	2258.95		1.03145	12.0363		0.515833	1.43152		103.579	6.84615		1236	103.57	40.8125
1.03228	23.9739		1.03187	2249.28		1.03228	13.5093		0.51625	1.42819		103.582	8.23077		1237	103.57	44.4166679382324
1.03312	24.538		1.0327	2241.01		1.03312	15.0843		0.516667	1.42479		103.585	7.23077		1238	103.58	49.3333320617676
1.03395	25.0492		1.03353	2235.13		1.03395	16.7465		0.517083	1.42121		103.588	4.38462		1239	103.58	49.3125
1.03478	25.537		1.03437	2231.05		1.03478	18.4941		0.5175	1.41746		103.591	2.07692		1240	103.58	42.2291679382324
1.03562	25.9967		1.0352	2226.33		1.03562	20.2971		0.517917	1.41352		103.594	7.84615		1241	103.58	42.9791679382324
1.03645	26.4249		1.03603	2222.85		1.03645	22.1448		0.518333	1.40941		103.597	11.4615		1242	103.59	42.9583320617676
1.03728	26.7844		1.03687	2218.49		1.03728	23.9744		0.51875	1.40518		103.6	12.5385		1243	103.59	38.8958320617676
1.03812	27.0767		1.0377	2211.77		1.03812	25.7745		0.519167	1.40101		103.603	6.38462		1244	103.59	43.6458320617676
1.03895	27.2942		1.03853	2202.14		1.03895	27.5259		0.519583	1.39683		103.605	2.92308		1245	103.60	44.625
1.03978	27.441		1.03937	2193.05		1.03978	29.2034		0.52	1.39278		103.608	4.92308		1246	103.60	40.75
1.04062	27.5297		1.0402	2186.02		1.04062	30.8003		0.520417	1.38879		103.611	5.84615		1247	103.60	39.1458320617676
1.04145	27.5679		1.04103	2178.75		1.04145	32.2938		0.520833	1.38503		103.614	5		1248	103.61	42.9583320617676
1.04228	27.5869		1.04187	2174		1.04228	33.6885		0.52125	1.38134		103.617	4.53846		1249	103.61	48.8541679382324
1.04312	27.6031		1.0427	2168.12		1.04312	34.9722		0.521667	1.37776		103.62	2.92308		1250	103.61	43.4583320617676
1.04395	27.6308		1.04353	2161.19		1.04395	36.1161		0.522083	1.37419		103.623	4.46154		1251	103.61	40.1458320617676
1.04478	27.6437		1.04437	2151.35		1.04478	37.0908		0.5225	1.37061		103.626	3.23077		1252	103.62	34.7291679382324
1.04562	27.6146		1.0452	2142.84		1.04562	37.8981		0.522917	1.36697		103.629	5		1253	103.62	39.2708320617676
1.04645	27.545		1.04603	2135.19		1.04645	38.5342		0.523333	1.36334		103.632	6.76923		1254	103.62	36.7708320617676
1.04728	27.4305		1.04687	2125.79		1.04728	38.9829		0.52375	1.35958		103.635	6.69231		1255	103.63	37.6458320617676
1.04812	27.2803		1.0477	2117.22		1.04812	39.2385		0.524167	1.35583		103.638	5		1256	103.63	35.3333320617676
1.04895	27.0915		1.04853	2106.7		1.04895	39.3162		0.524583	1.35213		103.64	3.76923		1257	103.63	35.75
1.04978	26.8793		1.04937	2095.9		1.04978	39.2585		0.525	1.3485		103.643	5.92308		1258	103.63	40.2291679382324
1.05062	26.6519		1.0502	2079.8		1.05062	39.052		0.525417	1.34498		103.646	4.38462		1259	103.64	38.6458320617676
1.05145	26.3844		1.05103	2061.6		1.05145	38.7115		0.525833	1.34158		103.649	3.84615		1260	103.64	40.75
1.05228	26.0806		1.05187	2041.25		1.05228	38.2524		0.52625	1.33824		103.652	2.15385		1261	103.64	38.875
1.05312	25.7311		1.0527	2016.67		1.05312	37.6801		0.526667	1.33491		103.655	7.84615		1262	103.65	38.0625
1.05395	25.3491		1.05353	1989.79		1.05395	37.0231		0.527083	1.33157		103.658	10.9231		1263	103.65	36.5416679382324
1.05478	24.9596		1.05437	1960.98		1.05478	36.2797		0.5275	1.32811		103.661	14.6923		1264	103.65	33.2291679382324
1.05562	24.5843		1.0552	1931		1.05562	35.4614		0.527917	1.32459		103.664	10.1538		1265	103.65	32.3958320617676
1.05645	24.23		1.05603	1898.96		1.05645	34.5635		0.528333	1.32102		103.667	6.76923		1266	103.66	32.6875
1.05728	23.8934		1.05687	1863.69		1.05728	33.6027		0.52875	1.31738		103.67	2.07692		1267	103.66	32.5
1.05812	23.5715		1.0577	1827.8		1.05812	32.6028		0.529167	1.31375		103.672	1.69231		1268	103.66	31.8958339691162
1.05895	23.2477		1.05853	1791.63		1.05895	31.5785		0.529583	1.31017		103.675	2.30769		1269	103.67	32.5416679382324
1.05978	22.8872		1.05937	1754.33		1.05978	30.519		0.53	1.30665		103.678	3.61538		1270	103.67	34.4583320617676
1.06062	22.49		1.0602	1717.5		1.06062	29.448		0.530417	1.30332		103.681	4.92308		1271	103.67	36.2083320617676
1.06145	22.0828		1.06103	1680.11		1.06145	28.3837		0.530833	1.30016		103.684	4.38462		1272	103.68	39.3333320617676
1.06228	21.6622		1.06187	1643.75		1.06228	27.3504		0.53125	1.29712		103.687	11.2308		1273	103.68	38.3541679382324
1.06312	21.2321		1.0627	1607.43		1.06312	26.35		0.531667	1.29414		103.69	12.3846		1274	103.68	40.625
1.06395	20.7944		1.06353	1570.7		1.06395	25.3615		0.532083	1.29122		103.693	13.4615		1275	103.68	40.8541679382324
1.06478	20.371		1.06437	1534.45		1.06478	24.395		0.5325	1.28829		103.696	6.61538		1276	103.69	40.6875
1.06562	19.9375		1.0652	1498.11		1.06562	23.4399		0.532917	1.28537		103.699	4.23077		1277	103.69	38.8333320617676
1.06645	19.4907		1.06603	1462.54		1.06645	22.5148		0.533333	1.28233		103.702	5.46154		1278	103.69	35.4791679382324
1.06728	19.0382		1.06687	1427.55		1.06728	21.6064		0.53375	1.27923		103.705	8.46154		1279	103.70	34.625
1.06812	18.5776		1.0677	1392.92		1.06812	20.71		0.534167	1.27602		103.708	7.15385		1280	103.70	32.375
1.06895	18.1184		1.06853	1359.5		1.06895	19.8236		0.534583	1.27268		103.71	3.53846		1281	103.70	30.7916660308838
1.06978	17.6663		1.06937	1326.9		1.06978	18.9452		0.535	1.26928		103.713	2.38462		1282	103.70	33.5625
1.07062	17.2534		1.0702	1295.77		1.07062	18.1289		0.535417	1.26582		103.716	3.38462		1283	103.71	31.2916660308838
1.07145	16.8557		1.07103	1265.79		1.07145	17.3588		0.535833	1.26237		103.719	8.69231		1284	103.71	31.7916660308838
1.07228	16.4576		1.07187	1237		1.07228	16.654		0.53625	1.25885		103.722	9.76923		1285	103.71	31.0416660308838
1.07312	16.057		1.0727	1209.23		1.07312	15.9788		0.536667	1.25533		103.725	9.76923		1286	103.72	32.0208320617676
1.07395	15.656		1.07353	1181.85		1.07395	15.3265		0.537083	1.25188		103.728	3.38462		1287	103.72	33.625
1.07478	15.2698		1.07437	1155.08		1.07478	14.6852		0.5375	1.24848		103.731	8.38461		1288	103.72	29.3541660308838
1.07562	14.883		1.0752	1129.15		1.07562	14.0295		0.537917	1.24526		103.734	11.4615		1289	103.72	30.0208339691162
1.07645	14.5082		1.07603	1104.37		1.07645	13.3743		0.538333	1.24216		103.737	10.7692		1290	103.73	26.7291660308838
1.07728	14.1363		1.07687	1080.45		1.07728	12.7168		0.53875	1.2393		103.74	6.84615		1291	103.73	32.9583320617676
1.07812	13.7749		1.0777	1057.44		1.07812	12.0797		0.539167	1.23656		103.743	1.69231		1292	103.73	36.5625
1.07895	13.4254		1.07853	1035.42		1.07895	11.4865		0.539583	1.23399		103.746	2.23077		1293	103.74	39.6875
1.07978	13.0773		1.07937	1014.51		1.07978	10.9615		0.54	1.23161		103.748	1.69231		1294	103.74	36.2083320617676
1.08062	12.7263		1.0802	994.359		1.08062	10.4938		0.540417	1.22941		103.751	2.07692		1295	103.74	32.2708320617676
1.08145	12.3839		1.08103	974.819		1.08145	10.0636		0.540833	1.2272		103.754	1.23077		1296	103.75	25.2916660308838
1.08228	12.0773		1.08187	955.842		1.08228	9.6426		0.54125	1.22494		103.757	1.15385		1297	103.75	27.75
1.08312	11.7903		1.0827	937.392		1.08312	9.2392		0.541667	1.22261		103.76	1.61538		1298	103.75	26.5208339691162
1.08395	11.5318		1.08353	919.544		1.08395	8.86154		0.542083	1.22005		103.763	2.76923		1299	103.75	30.2916660308838
1.08478	11.2805		1.08437	902.17		1.08478	8.47912		0.5425	1.21725		103.766	2.61538		1300	103.76	29.125
1.08562	11.0536		1.0852	885.456		1.08562	8.09336		0.542917	1.21421		103.769	2.15385		1301	103.76	30.9791660308838
1.08645	10.8294		1.08603	869.187		1.08645	7.69472		0.543333	1.21093		103.772	3.38462		1302	103.76	33.2291679382324
1.08728	10.5982		1.08687	853.361		1.08728	7.32422		0.54375	1.20741		103.775	4.38462		1303	103.77	29.6666660308838
1.08812	10.3769		1.0877	837.96		1.08812	6.97136		0.544167	1.20372		103.778	10.3077		1304	103.77	28.8333339691162
1.08895	10.159		1.08853	822.895		1.08895	6.61135		0.544583	1.1999		103.781	16		1305	103.77	24.5416660308838
1.08978	9.9678		1.08937	808.166		1.08978	6.27041		0.545	1.19603		103.784	16.0769		1306	103.77	23.4166660308838
1.09062	9.77707		1.0902	793.636		1.09062	5.95474		0.545417	1.19221		103.786	10.5385		1307	103.78	21.125
1.09145	9.60398		1.09103	779.26		1.09145	5.6839		0.545833	1.18852		103.789	6.07692		1308	103.78	23.75
1.09228	9.43995		1.09187	765.05		1.09228	5.4307		0.54625	1.18494		103.792	5.61538		1309	103.78	25.7291660308838
1.09312	9.30119		1.0927	751.012		1.09312	5.19371		0.546667	1.18154		103.795	4.84615		1310	103.79	28.4375
1.09395	9.1691		1.09353	737.098		1.09395	4.96674		0.547083	1.17815		103.798	4.76923		1311	103.79	25.8125
1.09478	9.02796		1.09437	723.266		1.09478	4.75264		0.5475	1.17475		103.801	3.61538		1312	103.79	26.5833339691162
1.09562	8.89683		1.0952	709.327		1.09562	4.54998		0.547917	1.17135		103.804	2.07692		1313	103.79	31.4791660308838
1.09645	8.7719		1.09603	695.451		1.09645	4.36878		0.548333	1.16783		103.807	2.23077		1314	103.80	40.8958320617676
1.09728	8.6751		1.09687	681.638		1.09728	4.18901		0.54875	1.16414		103.81	1.53846		1315	103.80	37.1875
1.09812	8.57925		1.0977	668.033		1.09812	4.02498		0.549167	1.16026		103.813	2.15385		1316	103.80	35.3958320617676
1.09895	8.49438		1.09853	654.786		1.09895	3.88622		0.549583	1.15615		103.816	6.23077		1317	103.81	30.375
1.09978	8.43143		1.09937	641.963		1.09978	3.76701		0.55	1.15198		103.819	8.15385		1318	103.81	33.8958320617676
1.10062	8.39996		1.1002	629.744		1.10062	3.63111		0.550417	1.14775		103.822	8.53846		1319	103.81	35.3125
1.10145	8.4033		1.10103	618.124		1.10145	3.47757		0.550833	1.14363		103.824	6		1320	103.82	36.1458320617676
1.10228	8.43143		1.10187	607.192		1.10228	3.3226		0.55125	1.13982		103.827	8.46154		1321	103.82	32.0625
1.10312	8.5001		1.1027	597.025		1.10312	3.16906		0.551667	1.13636		103.83	6.38462		1322	103.82	31.4166660308838
1.10395	8.60071		1.10353	587.728		1.10395	3.00884		0.552083	1.13338		103.833	3.69231		1323	103.82	34.9375
1.10478	8.73423		1.10437	579.368		1.10478	2.8553		0.5525	1.13094		103.836	1.07692		1324	103.83	35.9166679382324
1.10562	8.89492		1.1052	571.994		1.10562	2.72846		0.552917	1.12885		103.839	2.23077		1325	103.83	31.5833339691162
1.10645	9.1095		1.10603	565.633		1.10645	2.61784		0.553333	1.12718		103.842	2.53846		1326	103.83	23.0416660308838
1.10728	9.40275		1.10687	560.224		1.10728	2.51102		0.55375	1.12581		103.845	1.53846		1327	103.84	21.3958339691162
1.10812	9.78327		1.1077	555.752		1.10812	2.40993		0.554167	1.12456		103.848	0.846154		1328	103.84	23.2708339691162
1.10895	10.294		1.10853	552.156		1.10895	2.316		0.554583	1.12331		103.851	2		1329	103.84	25.875
1.10978	10.9477		1.10937	549.428		1.10978	2.21491		0.555	1.122		103.854	2.30769		1330	103.84	28.3958339691162
1.11062	11.7888		1.1102	547.405		1.11062	2.1143		0.555417	1.12051		103.856	2.07692		1331	103.85	33.1666679382324
1.11145	12.8222		1.11103	545.989		1.11145	2.01797		0.555833	1.11878		103.859	0.461538		1332	103.85	31.1458339691162
1.11228	14.061		1.11187	545.128		1.11228	1.94597		0.55625	1.11693		103.862	0.769231		1333	103.85	29.9166660308838
1.11312	15.5306		1.1127	544.787		1.11312	1.8754		0.556667	1.11496		103.865	0.538462		1334	103.86	27.8541660308838
1.11395	17.2296		1.11353	544.858		1.11395	1.81389		0.557083	1.11282		103.868	3.30769		1335	103.86	29.3958339691162
1.11478	19.1846		1.11437	545.31		1.11478	1.75619		0.5575	1.11049		103.871	5.53846		1336	103.86	31.9166660308838
1.11562	21.3909		1.1152	546.071		1.11562	1.7004		0.557917	1.10799		103.874	5.53846		1337	103.86	26.25
1.11645	23.8724		1.11603	547.115		1.11645	1.64557		0.558333	1.10531		103.877	1.69231		1338	103.87	25.1458339691162
1.11728	26.6562		1.11687	548.317		1.11728	1.58739		0.55875	1.10239		103.88	0.769231		1339	103.87	21.0416660308838
1.11812	29.747		1.1177	549.568		1.11812	1.544		0.559167	1.09917		103.883	1.23077		1340	103.87	20.375
1.11895	33.1864		1.11853	550.761		1.11895	1.50919		0.559583	1.09577		103.886	1.46154		1341	103.88	23.1458339691162
1.11978	36.994		1.11937	551.711		1.11978	1.49202		0.56	1.0922		103.889	1.23077		1342	103.88	21.4583339691162
1.12062	41.2011		1.1202	552.474		1.12062	1.46961		0.560417	1.08856		103.892	0.923077		1343	103.88	24.4375
1.12145	45.8097		1.12103	553.04		1.12145	1.43814		0.560833	1.08498		103.894	1.61538		1344	103.89	26.4583339691162
1.12228	50.8051		1.12187	553.524		1.12228	1.40095		0.56125	1.08147		103.897	4.84615		1345	103.89	27.0833339691162
1.12312	56.2167		1.1227	553.786		1.12312	1.34516		0.561667	1.07825		103.9	4.46154		1346	103.89	27.4791660308838
1.12395	62.0747		1.12353	553.794		1.12395	1.28317		0.562083	1.07521		103.903	4.15385		1347	103.89	25.7916660308838
1.12478	68.3823		1.12437	553.638		1.12478	1.20544		0.5625	1.07235		103.906	1.30769		1348	103.90	23.6458339691162
1.12562	75.119		1.1252	553.345		1.12562	1.15919		0.562917	1.06966		103.909	1		1349	103.90	23.9375
1.12645	82.2787		1.12603	552.913		1.12645	1.1363		0.563333	1.06704		103.912	1.30769		1350	103.90	27.4791660308838
1.12728	89.8771		1.12687	552.158		1.12728	1.12295		0.56375	1.06442		103.915	2.46154		1351	103.91	27.8333339691162
1.12812	97.8999		1.1277	551.152		1.12812	1.11866		0.564167	1.06174		103.918	3		1352	103.91	25.2708339691162
1.12895	106.283		1.12853	549.901		1.12895	1.10865		0.564583	1.05894		103.921	2.61538		1353	103.91	22.8541660308838
1.12978	114.98		1.12937	548.442		1.12978	1.10388		0.565	1.05602		103.924	0.846154		1354	103.91	22.1875
1.13062	123.966		1.1302	546.692		1.13062	1.06668		0.565417	1.05309		103.927	0.846154		1355	103.92	23.7291660308838
1.13145	133.224		1.13103	544.662		1.13145	1.02329		0.565833	1.05017		103.93	1.76923		1356	103.92	23.375
1.13228	142.715		1.13187	542.475		1.13228	0.966072		0.56625	1.04731		103.933	5.15385		1357	103.92	22.1666660308838
1.13312	152.393		1.1327	540.176		1.13312	0.904083		0.566667	1.04463		103.935	5.46154		1358	103.93	27.7291660308838
1.13395	162.195		1.13353	537.865		1.13395	0.842094		0.567083	1.04207		103.938	5.61538		1359	103.93	25.3958339691162
1.13478	172.091		1.13437	535.503		1.13478	0.796318		0.5675	1.0398		103.941	5.30769		1360	103.93	27.6875
1.13562	182.018		1.1352	533.068		1.13562	0.788212		0.567917	1.0376		103.944	10.2308		1361	103.94	21.6041660308838
1.13645	191.926		1.13603	530.49		1.13645	0.78392		0.568333	1.03557		103.947	66.9231		1362	103.94	24.125
1.13728	201.804		1.13687	527.774		1.13728	0.784874		0.56875	1.03348		103.95	246.385		1363	103.94	23.7916660308838
1.13812	211.612		1.1377	524.921		1.13812	0.76437		0.569167	1.03128		103.953	622		1364	103.94	30.2916660308838
1.13895	221.336		1.13853	521.949		1.13895	0.737667		0.569583	1.02895		103.956	853.769		1365	103.95	53.3958320617676
1.13978	230.893		1.13937	518.866		1.13978	0.703812		0.57	1.02657		103.959	753.769		1366	103.95	138.60417175293
1.14062	240.271		1.1402	515.725		1.14062	0.668049		0.570417	1.02407		103.962	395.615		1367	103.95	286.083343505859
1.14145	249.416		1.14103	512.558		1.14145	0.649929		0.570833	1.0215		103.965	157.308		1368	103.96	379
1.14228	258.24		1.14187	509.373		1.14228	0.627518		0.57125	1.01882		103.968	70		1369	103.96	337.5625
1.14312	266.673		1.1427	506.199		1.14312	0.628948		0.571667	1.01608		103.971	50.5385		1370	103.96	182.39582824707
1.14395	274.684		1.14353	503.048		1.14395	0.648022		0.572083	1.01334		103.973	41.4615		1371	103.96	73.9791641235352
1.14478	282.278		1.14437	499.872		1.14478	0.671864		0.5725	1.0106		103.976	63.6923		1372	103.97	42.4166679382324
1.14562	289.419		1.1452	496.675		1.14562	0.683308		0.572917	1.00785		103.979	75.9231		1373	103.97	38.9791679382324
1.14645	296.089		1.14603	493.424		1.14645	0.67091		0.573333	1.00517		103.982	78.9231		1374	103.97	41.25
1.14728	302.289		1.14687	490.131		1.14728	0.666618		0.57375	1.00243		103.985	60.3077		1375	103.98	48.5
1.14812	308.026		1.1477	486.827		1.14812	0.669479		0.574167	0.99957		103.988	46.3846		1376	103.98	58.0416679382324
1.14895	313.251		1.14853	483.435		1.14895	0.66328		0.574583	0.99659		103.991	29.3846		1377	103.98	59.3125
1.14978	317.942		1.14937	479.992		1.14978	0.649452		0.575	0.993609		103.994	25.4615		1378	103.98	53.2083320617676
1.15062	322.114		1.1502	476.504		1.15062	0.626087		0.575417	0.990689		103.997	26.4615		1379	103.99	42.1875
1.15145	325.772		1.15103	473.061		1.15145	0.605583		0.575833	0.987887		104	38.3077		1380	103.99	32.75
1.15228	328.878		1.15187	469.72		1.15228	0.623226		0.57625	0.985324		104.003	203.692		1381	103.99	28.5416660308838
1.15312	331.43		1.1527	466.369		1.15312	0.640869		0.576667	0.982881		104.006	604.385		1382	104.00	33.6875
1.15395	333.517		1.15353	463.002		1.15395	0.66185		0.577083	0.980616		104.008	958.615		1383	104.00	48.5416679382324
1.15478	335.206		1.15437	459.604		1.15478	0.664234		0.5775	0.978529		104.011	832.385		1384	104.00	103.5
1.15562	336.453		1.1552	456.159		1.15562	0.660419		0.577917	0.976562		104.014	432.231		1385	104.01	221.91667175293
1.15645	337.204		1.15603	452.682		1.15645	0.658035		0.578333	0.974774		104.017	127.462		1386	104.01	296.833343505859
1.15728	337.472		1.15687	449.11		1.15728	0.614166		0.57875	0.973046		104.02	42.4615		1387	104.01	304.6875
1.15812	337.334		1.1577	445.556		1.15812	0.560284		0.579167	0.971317		104.023	56.6923		1388	104.01	194.4375
1.15895	336.803		1.15853	441.989		1.15895	0.5126		0.579583	0.969529		104.026	42.3846		1389	104.02	122.979164123535
1.15978	335.858		1.15937	438.45		1.15978	0.494957		0.58	0.967681		104.029	49.9231		1390	104.02	78.2083358764648
1.16062	334.546		1.1602	434.975		1.16062	0.50211		0.580417	0.965834		104.032	61.2308		1391	104.02	60.5625
1.16145	332.962		1.16103	431.563		1.16145	0.517368		0.580833	0.963986		104.035	108.308		1392	104.03	47.6458320617676
1.16228	331.128		1.16187	428.172		1.16228	0.535965		0.58125	0.962198		104.038	107.615		1393	104.03	39.5416679382324
1.16312	328.969		1.1627	424.734		1.16312	0.557423		0.581667	0.960469		104.041	102.769		1394	104.03	45.7083320617676
1.16395	326.461		1.16353	421.28		1.16395	0.561237		0.582083	0.958741		104.044	47.6154		1395	104.03	48.8333320617676
1.16478	323.65		1.16437	417.812		1.16478	0.546932		0.5825	0.956953		104.046	74.4615		1396	104.04	56.1458320617676
1.16562	320.555		1.1652	414.348		1.16562	0.511169		0.582917	0.955164		104.049	89.6923		1397	104.04	68.2708358764648
1.16645	317.173		1.16603	410.88		1.16645	0.474453		0.583333	0.953197		104.052	124.231		1398	104.04	79.7291641235352
1.16728	313.514		1.16687	407.461		1.16728	0.457287		0.58375	0.951111		104.055	88.3846		1399	104.05	100.166664123535
1.16812	309.644		1.1677	404.104		1.16812	0.463009		0.584167	0.948966		104.058	74		1400	104.05	121.375
1.16895	305.574		1.16853	400.864		1.16895	0.471115		0.584583	0.94676		104.061	144.385		1401	104.05	110.479164123535
1.16978	301.298		1.16937	397.7		1.16978	0.472546		0.585	0.944495		104.064	776.923		1402	104.05	97.3541641235352
1.17062	296.828		1.1702	394.536		1.17062	0.467777		0.585417	0.942111		104.067	2477.08		1403	104.06	64.8541641235352
1.17145	292.154		1.17103	391.311		1.17145	0.461102		0.585833	0.939786		104.07	3847.69		1404	104.06	114.729164123535
1.17228	287.316		1.17187	388.015		1.17228	0.457764		0.58625	0.937462		104.073	3820.54		1405	104.06	530.791687011719
1.17312	282.309		1.1727	384.704		1.17312	0.448704		0.586667	0.935256		104.076	2270.31		1406	104.07	1609.41662597656
1.17395	277.167		1.17353	381.381		1.17395	0.459194		0.587083	0.93323		104.079	891.615		1407	104.07	2664.6875
1.17478	271.906		1.17437	378.081		1.17478	0.472069		0.5875	0.931263		104.082	239.462		1408	104.07	2684.9375
1.17562	266.54		1.1752	374.834		1.17562	0.483513		0.587917	0.929415		104.085	76.5385		1409	104.08	1739.89587402344
1.17645	261.116		1.17603	371.645		1.17645	0.468254		0.588333	0.927508		104.087	72.3077		1410	104.08	717.1875
1.17728	255.652		1.17687	368.545		1.17728	0.434399		0.58875	0.92566		104.09	91.5385		1411	104.08	266
1.17812	250.162		1.1777	365.504		1.17812	0.392437		0.589167	0.923753		104.093	83.6923		1412	104.08	149.3125
1.17895	244.617		1.17853	362.534		1.17895	0.380993		0.589583	0.921845		104.096	97.0769		1413	104.09	113.979164123535
1.17978	239.02		1.17937	359.6		1.17978	0.401974		0.59	0.919938		104.099	99.7692		1414	104.09	184.375
1.18062	233.373		1.1802	356.666		1.18062	0.451565		0.590417	0.917971		104.102	147.615		1415	104.09	346.729156494141
1.18145	227.709		1.18103	353.749		1.18145	0.508308		0.590833	0.915945		104.105	155.154		1416	104.10	491.208343505859
1.18228	222.04		1.18187	350.835		1.18228	0.544548		0.59125	0.913858		104.108	156.692		1417	104.10	504.270843505859
1.18312	216.368		1.1827	347.95		1.18312	0.554562		0.591667	0.911832		104.111	128.385		1418	104.10	559.5
1.18395	210.702		1.18353	345.047		1.18395	0.525475		0.592083	0.909984		104.114	110.846		1419	104.10	660.604187011719
1.18478	205.04		1.18437	342.135		1.18478	0.48542		0.5925	0.908315		104.117	88.6154		1420	104.11	693.708312988281
1.18562	199.45		1.1852	339.256		1.18562	0.435829		0.592917	0.906944		104.12	55.0769		1421	104.11	502.854156494141
1.18645	193.915		1.18603	336.43		1.18645	0.395298		0.593333	0.905812		104.123	40		1422	104.11	260.625
1.18728	188.43		1.18687	333.644		1.18728	0.386238		0.59375	0.905037		104.126	36.1538		1423	104.12	130.58332824707
1.18812	183.018		1.1877	330.873		1.18812	0.415325		0.594167	0.9045		104.128	36		1424	104.12	85.625
1.18895	177.729		1.18853	328.069		1.18895	0.449657		0.594583	0.904143		104.131	32.8462		1425	104.12	74.9791641235352
1.18978	172.6		1.18937	325.293		1.18978	0.449181		0.595	0.903845		104.134	34.9231		1426	104.13	75.7083358764648
1.19062	167.59		1.1902	322.577		1.19062	0.43726		0.595417	0.903428		104.137	50.2308		1427	104.13	113.416664123535
1.19145	162.706		1.19103	319.922		1.19145	0.430584		0.595833	0.902832		104.14	47.0769		1428	104.13	160.35417175293
1.19228	157.982		1.19187	317.297		1.19228	0.417709		0.59625	0.901878		104.143	42.1538		1429	104.13	181.125
1.19312	153.412		1.1927	314.731		1.19312	0.393391		0.596667	0.900507		104.146	23.0769		1430	104.14	163.70832824707
1.19395	148.974		1.19353	312.273		1.19395	0.370979		0.597083	0.898719		104.149	18.6923		1431	104.14	112.6875
1.19478	144.65		1.19437	309.887		1.19478	0.391483		0.5975	0.896573		104.152	20.5385		1432	104.14	75.0208358764648
1.19562	140.453		1.1952	307.498		1.19562	0.405788		0.597917	0.89407		104.155	17.7692		1433	104.15	61.4583320617676
1.19645	136.357		1.19603	305.137		1.19645	0.414848		0.598333	0.891447		104.158	19.5385		1434	104.15	58.1041679382324
1.19728	132.32		1.19687	302.811		1.19728	0.412941		0.59875	0.888705		104.161	15.6923		1435	104.15	54.2291679382324
1.19812	128.352		1.1977	300.48		1.19812	0.423908		0.599167	0.886083		104.163	15.6923		1436	104.15	47.2291679382324
1.19895	124.472		1.19853	298.147		1.19895	0.423908		0.599583	0.883639		104.166	14.3846		1437	104.16	40.4583320617676
1.19978	120.689		1.19937	295.831		1.19978	0.398636		0.6	0.881374		104.169	12.1538		1438	104.16	34.6875
1.20062	116.977		1.2002	293.592		1.20062	0.376225		0.600417	0.879407		104.172	13.3846		1439	104.16	34.5
1.20145	113.359		1.20103	291.371		1.20145	0.370979		0.600833	0.877738		104.175	9.07692		1440	104.17	33
1.20228	109.845		1.20187	289.181		1.20228	0.376225		0.60125	0.876248		104.178	11		1441	104.17	33.1666679382324
1.20312	106.422		1.2027	287.004		1.20312	0.374794		0.601667	0.874937		104.181	12.2308		1442	104.17	29.9375
1.20395	103.059		1.20353	284.862		1.20395	0.383854		0.602083	0.873804		104.184	12.6154		1443	104.17	29.75
1.20478	99.7643		1.20437	282.712		1.20478	0.412464		0.6025	0.872672		104.187	8		1444	104.18	28.5208339691162
1.20562	96.5524		1.2052	280.621		1.20562	0.454903		0.602917	0.87148		104.19	6.15385		1445	104.18	27.9583339691162
1.20645	93.4196		1.20603	278.589		1.20645	0.48399		0.603333	0.870228		104.193	9		1446	104.18	28.5208339691162
1.20728	90.3869		1.20687	276.591		1.20728	0.510216		0.60375	0.868797		104.196	11.5385		1447	104.19	26.1875
1.20812	87.4686		1.2077	274.606		1.20812	0.522137		0.604167	0.867248		104.199	17		1448	104.19	23.3125
1.20895	84.6677		1.20853	272.65		1.20895	0.513554		0.604583	0.865519		104.201	17.3077		1449	104.19	25.1041660308838
1.20978	81.9526		1.20937	270.768		1.20978	0.47636		0.605	0.863612		104.204	15.4615		1450	104.20	25.7291660308838
1.21062	79.3085		1.2102	268.873		1.21062	0.421524		0.605417	0.861645		104.207	12.3077		1451	104.20	25.5208339691162
1.21145	76.7431		1.21103	266.966		1.21145	0.380039		0.605833	0.859559		104.21	12.0769		1452	104.20	33.9583320617676
1.21228	74.2469		1.21187	265.061		1.21228	0.346661		0.60625	0.857472		104.213	15.0769		1453	104.20	38.2708320617676
1.21312	71.8131		1.2127	263.195		1.21312	0.318527		0.606667	0.855327		104.216	15.5385		1454	104.21	35.7708320617676
1.21395	69.4399		1.21353	261.345		1.21395	0.310421		0.607083	0.85324		104.219	14.9231		1455	104.21	31.0833339691162
1.21478	67.1387		1.21437	259.494		1.21478	0.321388		0.6075	0.851274		104.222	7.23077		1456	104.21	30.8958339691162
1.21562	64.9238		1.2152	257.652		1.21562	0.348091		0.607917	0.849366		104.225	6.69231		1457	104.22	34.25
1.21645	62.7751		1.21603	255.846		1.21645	0.362873		0.608333	0.847578		104.228	9.53846		1458	104.22	33.4375
1.21728	60.6956		1.21687	254.074		1.21728	0.371933		0.60875	0.845909		104.231	11.3846		1459	104.22	29.9166660308838
1.21812	58.6801		1.2177	252.305		1.21812	0.380993		0.609167	0.844419		104.234	11.2308		1460	104.22	26.1458339691162
1.21895	56.7336		1.21853	250.54		1.21895	0.378132		0.609583	0.843108		104.237	10		1461	104.23	24.9583339691162
1.21978	54.8625		1.21937	248.816		1.21978	0.370502		0.61	0.842035		104.24	10.0769		1462	104.23	24.75
1.22062	53.072		1.2202	247.201		1.22062	0.374794		0.610417	0.841022		104.243	13.0769		1463	104.23	23.1458339691162
1.22145	51.3816		1.22103	245.645		1.22145	0.399113		0.610833	0.840187		104.245	16.3846		1464	104.24	22.6875
1.22228	49.7923		1.22187	244.119		1.22228	0.414371		0.61125	0.839412		104.248	19.6154		1465	104.24	25.125
1.22312	48.2917		1.2227	242.657		1.22312	0.411987		0.611667	0.838578		104.251	14.6154		1466	104.24	29.1666660308838
1.22395	46.8574		1.22353	241.28		1.22395	0.411034		0.612083	0.837684		104.254	15.5385		1467	104.25	29.6666660308838
1.22478	45.4783		1.22437	239.949		1.22478	0.427246		0.6125	0.836611		104.257	10.5385		1468	104.25	27.3541660308838
1.22562	44.157		1.2252	238.567		1.22562	0.435352		0.612917	0.83524		104.26	7.69231		1469	104.25	28.1666660308838
1.22645	42.8877		1.22603	237.135		1.22645	0.411034		0.613333	0.83369		104.263	12.1538		1470	104.25	26.1041660308838
1.22728	41.6594		1.22687	235.687		1.22728	0.37384		0.61375	0.831902		104.266	15.1538		1471	104.26	22.1666660308838
1.22812	40.484		1.2277	234.227		1.22812	0.352859		0.614167	0.830054		104.269	17.8462		1472	104.26	17.3958339691162
1.22895	39.3758		1.22853	232.751		1.22895	0.358582		0.614583	0.828147		104.272	15.3846		1473	104.26	17.8541660308838
1.22978	38.3391		1.22937	231.263		1.22978	0.370979		0.615	0.826359		104.275	13.7692		1474	104.27	18.6666660308838
1.23062	37.3654		1.2302	229.807		1.23062	0.386238		0.615417	0.824749		104.278	13.6923		1475	104.27	18.8125
1.23145	36.4485		1.23103	228.412		1.23145	0.406265		0.615833	0.823319		104.281	8.61539		1476	104.27	20.5
1.23228	35.5821		1.23187	227.114		1.23228	0.448227		0.61625	0.822186		104.284	5.38462		1477	104.27	22.3958339691162
1.23312	34.7724		1.2327	225.883		1.23312	0.491619		0.616667	0.821292		104.286	6.69231		1478	104.28	24.2291660308838
1.23395	34.0223		1.23353	224.662		1.23395	0.510693		0.617083	0.820577		104.289	10.7692		1479	104.28	27.6458339691162
1.23478	33.3552		1.23437	223.426		1.23478	0.499249		0.6175	0.819921		104.292	12		1480	104.28	27
1.23562	32.7592		1.2352	222.169		1.23562	0.472069		0.617917	0.819266		104.295	11.5385		1481	104.29	23.8958339691162
1.23645	32.2204		1.23603	220.919		1.23645	0.459194		0.618333	0.818491		104.298	6.38462		1482	104.29	21.7083339691162
1.23728	31.7264		1.23687	219.641		1.23728	0.44632		0.61875	0.817478		104.301	15.3077		1483	104.29	22.0625
1.23812	31.2648		1.2377	218.334		1.23812	0.439167		0.619167	0.816345		104.304	21.8462		1484	104.29	22.7083339691162
1.23895	30.8466		1.23853	217.047		1.23895	0.434875		0.619583	0.814915		104.307	24.6923		1485	104.30	25.0833339691162
1.23978	30.4589		1.23937	215.804		1.23978	0.441074		0.62	0.813305		104.31	12.9231		1486	104.30	26.0208339691162
1.24062	30.1075		1.2402	214.599		1.24062	0.462055		0.620417	0.811458		104.313	8.38461		1487	104.30	24.4791660308838
1.24145	29.7976		1.24103	213.382		1.24145	0.48399		0.620833	0.809371		104.316	6.61538		1488	104.31	18.8541660308838
1.24228	29.5439		1.24187	212.157		1.24228	0.505924		0.62125	0.807047		104.319	9.23077		1489	104.31	15.375
1.24312	29.3498		1.2427	210.959		1.24312	0.496864		0.621667	0.804543		104.322	14.1538		1490	104.31	17.625
1.24395	29.232		1.24353	209.765		1.24395	0.477791		0.622083	0.801802		104.325	16.8462		1491	104.32	17.2291660308838
1.24478	29.1748		1.24437	208.574		1.24478	0.444412		0.6225	0.79906		104.327	20.2308		1492	104.32	21.0208339691162
1.24562	29.1839		1.2452	207.388		1.24562	0.40102		0.622917	0.796258		104.33	14.8462		1493	104.32	18.1041660308838
1.24645	29.2459		1.24603	206.25		1.24645	0.355721		0.623333	0.793517		104.333	11.5385		1494	104.32	23.6041660308838
1.24728	29.3555		1.24687	205.149		1.24728	0.328541		0.62375	0.791013		104.336	9.15385		1495	104.33	23.5625
1.24812	29.5253		1.2477	204.081		1.24812	0.35429		0.624167	0.788808		104.339	7.38462		1496	104.33	24.0416660308838
1.24895	29.7151		1.24853	203.036		1.24895	0.391483		0.624583	0.78696		104.342	9.61539		1497	104.33	25.2083339691162
1.24978	29.923		1.24937	202.009		1.24978	0.434875		0.625	0.78553		104.345	8.76923		1498	104.34	25.8125
1.25062	30.1471		1.2502	200.976		1.25062	0.46587		0.625417	0.784338		104.348	12.5385		1499	104.34	29.8125
1.25145	30.4074		1.25103	199.913		1.25145	0.487328		0.625833	0.783384		104.351	13.2308		1500	104.34	23.7708339691162
1.25228	30.7264		1.25187	198.826		1.25228	0.488281		0.62625	0.782609		104.354	17.9231		1501	104.34	21.625
1.25312	31.0864		1.2527	197.699		1.25312	0.463963		0.626667	0.781834		104.357	15.2308		1502	104.35	21.0416660308838
1.25395	31.4903		1.25353	196.575		1.25395	0.44632		0.627083	0.781059		104.36	10		1503	104.35	21.5625
1.25478	31.9304		1.25437	195.476		1.25478	0.431538		0.6275	0.780225		104.363	9.30769		1504	104.35	23.1458339691162
1.25562	32.393		1.2552	194.443		1.25562	0.426292		0.627917	0.779152		104.365	13.4615		1505	104.36	20.5416660308838
1.25645	32.8693		1.25603	193.44		1.25645	0.422001		0.628333	0.777841		104.368	15.7692		1506	104.36	21.0416660308838
1.25728	33.3481		1.25687	192.465		1.25728	0.425339		0.62875	0.77647		104.371	14.3846		1507	104.36	21.3333339691162
1.25812	33.8335		1.2577	191.52		1.25812	0.425339		0.629167	0.77492		104.374	10.1538		1508	104.37	20.7291660308838
1.25895	34.3242		1.25853	190.606		1.25895	0.431061		0.629583	0.773311		104.377	5.61538		1509	104.37	20.8125
1.25978	34.8253		1.25937	189.678		1.25978	0.442028		0.63	0.771642		104.38	5.23077		1510	104.37	24.8958339691162
1.26062	35.327		1.2602	188.698		1.26062	0.464916		0.630417	0.769913		104.383	10.3077		1511	104.37	22.8333339691162
1.26145	35.8238		1.26103	187.704		1.26145	0.486374		0.630833	0.768125		104.386	18		1512	104.38	19.7916660308838
1.26228	36.2973		1.26187	186.694		1.26228	0.510216		0.63125	0.766337		104.389	30.1538		1513	104.38	17.8125
1.26312	36.746		1.2627	185.698		1.26312	0.54884		0.631667	0.764549		104.392	27.9231		1514	104.38	17.4375
1.26395	37.159		1.26353	184.689		1.26395	0.589848		0.632083	0.762939		104.395	21.3846		1515	104.39	16.8333339691162
1.26478	37.5242		1.26437	183.697		1.26478	0.628471		0.6325	0.761449		104.398	13.7692		1516	104.39	16.0208339691162
1.26562	37.8442		1.2652	182.745		1.26562	0.669479		0.632917	0.760078		104.401	20.1538		1517	104.39	19.75
1.26645	38.1341		1.26603	181.809		1.26645	0.721931		0.633333	0.758886		104.404	23.0769		1518	104.39	18.8125
1.26728	38.413		1.26687	180.911		1.26728	0.763416		0.63375	0.757754		104.406	20.1538		1519	104.40	20.0833339691162
1.26812	38.6825		1.2677	180.021		1.26812	0.77343		0.634167	0.756741		104.409	10.5385		1520	104.40	20.1666660308838
1.26895	38.9395		1.26853	179.143		1.26895	0.753403		0.634583	0.755668		104.412	10.3846		1521	104.40	21.0833339691162
1.26978	39.1726		1.26937	178.237		1.26978	0.729561		0.635	0.754595		104.415	7.69231		1522	104.41	17.3125
1.27062	39.4115		1.2702	177.283		1.27062	0.707626		0.635417	0.753343		104.418	7.23077		1523	104.41	18.7083339691162
1.27145	39.6266		1.27103	176.293		1.27145	0.688076		0.635833	0.751972		104.421	4.69231		1524	104.41	19.7708339691162
1.27228	39.8259		1.27187	175.306		1.27228	0.684261		0.63625	0.750363		104.424	8.38461		1525	104.41	21.4375
1.27312	39.9737		1.2727	174.341		1.27312	0.691414		0.636667	0.748575		104.427	11.2308		1526	104.42	18.4791660308838
1.27395	40.0729		1.27353	173.398		1.27395	0.729084		0.637083	0.746667		104.43	12.1538		1527	104.42	18.7916660308838
1.27478	40.1454		1.27437	172.51		1.27478	0.790596		0.6375	0.74476		104.433	13.4615		1528	104.42	15.4583330154419
1.27562	40.1759		1.2752	171.667		1.27562	0.856876		0.637917	0.742912		104.436	10		1529	104.43	18.0208339691162
1.27645	40.184		1.27603	170.87		1.27645	0.919342		0.638333	0.741243		104.439	10.6923		1530	104.43	20.9583339691162
1.27728	40.1545		1.27687	170.054		1.27728	0.963211		0.63875	0.739753		104.442	14.4615		1531	104.43	21.3541660308838
1.27812	40.1177		1.2777	169.199		1.27812	1.01137		0.639167	0.738442		104.445	16.1538		1532	104.44	19.8333339691162
1.27895	40.0815		1.27853	168.306		1.27895	1.05429		0.639583	0.737429		104.448	18.7692		1533	104.44	19.6875
1.27978	40.03		1.27937	167.375		1.27978	1.09529		0.64	0.736594		104.45	10.9231		1534	104.44	17.0416660308838
1.28062	39.9637		1.2802	166.465		1.28062	1.12247		0.640417	0.736058		104.453	7.69231		1535	104.44	19.7916660308838
1.28145	39.865		1.28103	165.584		1.28145	1.15061		0.640833	0.735581		104.456	5.84615		1536	104.45	15.75
1.28228	39.7377		1.28187	164.7		1.28228	1.18065		0.64125	0.735223		104.459	14.6923		1537	104.45	16.5
1.28312	39.588		1.2827	163.826		1.28312	1.20115		0.641667	0.734806		104.462	17.4615		1538	104.45	15.0208330154419
1.28395	39.4301		1.28353	162.985		1.28395	1.20974		0.642083	0.734329		104.465	12.8462		1539	104.46	17.0416660308838
1.28478	39.2551		1.28437	162.203		1.28478	1.20258		0.6425	0.733674		104.468	5		1540	104.46	20.2291660308838
1.28562	39.0429		1.2852	161.436		1.28562	1.21498		0.642917	0.732958		104.471	6.38462		1541	104.46	19.25
1.28645	38.8079		1.28603	160.666		1.28645	1.22213		0.643333	0.732064		104.474	11.3846		1542	104.46	16.7291660308838
1.28728	38.5618		1.28687	159.914		1.28728	1.22881		0.64375	0.731051		104.477	12.8462		1543	104.47	15.3125
1.28812	38.3086		1.2877	159.185		1.28812	1.24645		0.644167	0.729859		104.48	38.9231		1544	104.47	18
1.28895	38.022		1.28853	158.445		1.28895	1.27363		0.644583	0.728548		104.483	36.7692		1545	104.47	22.0625
1.28978	37.7169		1.28937	157.671		1.28978	1.33085		0.645	0.727177		104.486	45.3077		1546	104.48	24.4375
1.29062	37.4031		1.2902	156.858		1.29062	1.37949		0.645417	0.725806		104.489	21.5385		1547	104.48	26.1666660308838
1.29145	37.0889		1.29103	155.988		1.29145	1.441		0.645833	0.724435		104.491	19.3077		1548	104.48	22.7083339691162
1.29228	36.7641		1.29187	155.119		1.29228	1.47581		0.64625	0.723124		104.494	19.1538		1549	104.49	19.875
1.29312	36.4375		1.2927	154.249		1.29312	1.48678		0.646667	0.721872		104.497	15.8462		1550	104.49	18.4583339691162
1.29395	36.1037		1.29353	153.419		1.29395	1.49107		0.647083	0.720561		104.5	14.7692		1551	104.49	22.4375
1.29478	35.7738		1.29437	152.596		1.29478	1.46961		0.6475	0.719309		104.503	19.2308		1552	104.49	20.2291660308838
1.29562	35.4438		1.2952	151.767		1.29562	1.42288		0.647917	0.718057		104.506	24.3077		1553	104.50	31.625
1.29645	35.1033		1.29603	150.972		1.29645	1.35851		0.648333	0.716746		104.509	25.5385		1554	104.50	29.2916660308838
1.29728	34.7643		1.29687	150.168		1.29728	1.33944		0.64875	0.715375		104.512	25.7692		1555	104.50	33.75
1.29812	34.4		1.2977	149.359		1.29812	1.34659		0.649167	0.713825		104.515	22.5385		1556	104.51	25.3958339691162
1.29895	34.0466		1.29853	148.543		1.29895	1.34611		0.649583	0.712156		104.518	41.8462		1557	104.51	19.4375
1.29978	33.6881		1.29937	147.754		1.29978	1.31845		0.65	0.710309		104.521	42.3077		1558	104.51	18.25
1.30062	33.3343		1.3002	147.023		1.30062	1.30272		0.650417	0.708222		104.524	26.7692		1559	104.51	20.75
1.30145	32.9766		1.30103	146.33		1.30145	1.29366		0.650833	0.706017		104.527	13.2308		1560	104.52	28.1875
1.30228	32.5966		1.30187	145.691		1.30228	1.27316		0.65125	0.703692		104.529	13.3077		1561	104.52	35.25
1.30312	32.2142		1.3027	145.104		1.30312	1.23262		0.651667	0.701308		104.532	18.7692		1562	104.52	40.1458320617676
1.30395	31.8236		1.30353	144.511		1.30395	1.19257		0.652083	0.698924		104.535	21.5385		1563	104.53	36.1666679382324
1.30478	31.4426		1.30437	143.89		1.30478	1.17874		0.6525	0.696599		104.538	25.7692		1564	104.53	35.2083320617676
1.30562	31.074		1.3052	143.224		1.30562	1.16062		0.652917	0.694454		104.541	20.6154		1565	104.53	24.3958339691162
1.30645	30.7121		1.30603	142.54		1.30645	1.14059		0.653333	0.692606		104.544	16.5385		1566	104.54	20.2708339691162
1.30728	30.3516		1.30687	141.838		1.30728	1.1158		0.65375	0.690937		104.547	15.5385		1567	104.54	18.3541660308838
1.30812	29.9864		1.3077	141.122		1.30812	1.11532		0.654167	0.689626		104.55	8.53846		1568	104.54	17.2291660308838
1.30895	29.6292		1.30853	140.414		1.30895	1.11675		0.654583	0.688612		104.553	8.15385		1569	104.54	19.6041660308838
1.30978	29.2916		1.30937	139.699		1.30978	1.10054		0.655	0.687838		104.556	10.8462		1570	104.55	20.7916660308838
1.31062	28.9779		1.3102	138.983		1.31062	1.09339		0.655417	0.687242		104.559	12.8462		1571	104.55	22.7083339691162
1.31145	28.6942		1.31103	138.264		1.31145	1.0848		0.655833	0.686765		104.562	10.6154		1572	104.55	17.4166660308838
1.31228	28.4371		1.31187	137.584		1.31228	1.09529		0.65625	0.686228		104.565	13.3846		1573	104.56	13.4583330154419
1.31312	28.2001		1.3127	136.909		1.31312	1.07384		0.656667	0.685692		104.568	13.8462		1574	104.56	16.5416660308838
1.31395	27.9675		1.31353	136.232		1.31395	1.04523		0.657083	0.685096		104.571	9		1575	104.56	20.6458339691162
1.31478	27.7481		1.31437	135.581		1.31478	1.01948		0.6575	0.684261		104.573	3.46154		1576	104.56	21.4166660308838
1.31562	27.5378		1.3152	134.958		1.31562	0.991821		0.657917	0.683248		104.576	4		1577	104.57	15.2916669845581
1.31645	27.3232		1.31603	134.335		1.31645	0.968933		0.658333	0.682056		104.579	6.46154		1578	104.57	15.5
1.31728	27.123		1.31687	133.648		1.31728	0.932693		0.65875	0.680625		104.582	7.92308		1579	104.57	13.625
1.31812	26.9547		1.3177	132.936		1.31812	0.913143		0.659167	0.679016		104.585	8.92308		1580	104.58	14.3333330154419
1.31895	26.8216		1.31853	132.233		1.31895	0.902653		0.659583	0.677288		104.588	9.61539		1581	104.58	13.6875
1.31978	26.701		1.31937	131.538		1.31978	0.892162		0.66	0.675559		104.591	7.69231		1582	104.58	16.1666660308838
1.32062	26.5851		1.3202	130.867		1.32062	0.871658		0.660417	0.673711		104.594	7.46154		1583	104.58	13.1458330154419
1.32145	26.495		1.32103	130.226		1.32145	0.862122		0.660833	0.671804		104.597	8.76923		1584	104.59	17.5833339691162
1.32228	26.4316		1.32187	129.642		1.32228	0.844002		0.66125	0.669837		104.6	9.84615		1585	104.59	14.6041669845581
1.32312	26.3858		1.3227	129.102		1.32312	0.828743		0.661667	0.66781		104.603	7.15385		1586	104.59	16.875
1.32395	26.3658		1.32353	128.552		1.32395	0.824928		0.662083	0.665784		104.606	5.76923		1587	104.60	14.5208330154419
1.32478	26.3638		1.32437	127.992		1.32478	0.826359		0.6625	0.663698		104.609	6.76923		1588	104.60	15.9791669845581
1.32562	26.3906		1.3252	127.419		1.32562	0.826359		0.662917	0.661552		104.612	3.38462		1589	104.60	20.2916660308838
1.32645	26.4468		1.32603	126.863		1.32645	0.79155		0.663333	0.659347		104.615	5.92308		1590	104.61	19.0625
1.32728	26.5131		1.32687	126.307		1.32728	0.788212		0.66375	0.657082		104.618	5.46154		1591	104.61	19.8541660308838
1.32812	26.5994		1.3277	125.741		1.32812	0.8111		0.664167	0.654876		104.62	7.92308		1592	104.61	14.3125
1.32895	26.6805		1.32853	125.175		1.32895	0.83065		0.664583	0.65273		104.623	6.92308		1593	104.61	12.1458330154419
1.32978	26.7892		1.32937	124.616		1.32978	0.834465		0.665	0.650704		104.626	12.4615		1594	104.62	12.9583330154419
1.33062	26.9165		1.3302	124.05		1.33062	0.82016		0.665417	0.648916		104.629	16.4615		1595	104.62	15.1041669845581
1.33145	27.0495		1.33103	123.472		1.33145	0.811577		0.665833	0.647306		104.632	16.3846		1596	104.62	15.0625
1.33228	27.1974		1.33187	122.887		1.33228	0.771046		0.66625	0.645816		104.635	12.4615		1597	104.63	14.2708330154419
1.33312	27.3442		1.3327	122.308		1.33312	0.69952		0.666667	0.644565		104.638	8.23077		1598	104.63	14.5416669845581
1.33395	27.5168		1.33353	121.763		1.33395	0.635624		0.667083	0.643432		104.641	5		1599	104.63	13.6041669845581
1.33478	27.6837		1.33437	121.259		1.33478	0.589848		0.6675	0.642419		104.644	3.15385		1600	104.63	11.7708330154419
1.33562	27.8516		1.3352	120.785		1.33562	0.567913		0.667917	0.641465		104.647	3.69231		1601	104.64	10.2708330154419
1.33645	28.0266		1.33603	120.311		1.33645	0.553131		0.668333	0.640452		104.65	6		1602	104.64	9.60416698455811
1.33728	28.2249		1.33687	119.842		1.33728	0.555515		0.66875	0.639379		104.653	4.07692		1603	104.64	9.10416698455811
1.33812	28.4286		1.3377	119.367		1.33812	0.557423		0.669167	0.638187		104.656	2.46154		1604	104.65	10.75
1.33895	28.6193		1.33853	118.897		1.33895	0.561714		0.669583	0.636935		104.659	1.53846		1605	104.65	15.0833330154419
1.33978	28.7848		1.33937	118.413		1.33978	0.563622		0.67	0.635564		104.662	3.30769		1606	104.65	16.0625
1.34062	28.9421		1.3402	117.874		1.34062	0.56982		0.670417	0.634134		104.664	11.1538		1607	104.66	19.1666660308838
1.34145	29.0804		1.34103	117.311		1.34145	0.567436		0.670833	0.632584		104.667	12		1608	104.66	16.7291660308838
1.34228	29.1715		1.34187	116.722		1.34228	0.553608		0.67125	0.630915		104.67	12.5385		1609	104.66	11.9791669845581
1.34312	29.2315		1.3427	116.192		1.34312	0.534058		0.671667	0.629187		104.673	7.23077		1610	104.66	8.70833301544189
1.34395	29.273		1.34353	115.667		1.34395	0.501633		0.672083	0.627518		104.676	10.3846		1611	104.67	12.875
1.34478	29.3183		1.34437	115.168		1.34478	0.479221		0.6725	0.625789		104.679	8		1612	104.67	15.8541669845581
1.34562	29.336		1.3452	114.729		1.34562	0.463963		0.672917	0.624061		104.682	8.84615		1613	104.67	15.4166669845581
1.34645	29.3355		1.34603	114.319		1.34645	0.464916		0.673333	0.622332		104.685	6		1614	104.68	14.2083330154419
1.34728	29.3293		1.34687	113.916		1.34728	0.464439		0.67375	0.620604		104.688	7.92308		1615	104.68	12.375
1.34812	29.3288		1.3477	113.448		1.34812	0.475407		0.674167	0.618935		104.691	6.69231		1616	104.68	9.91666698455811
1.34895	29.3164		1.34853	112.967		1.34895	0.486374		0.674583	0.617266		104.694	6.46154		1617	104.68	9.83333301544189
1.34978	29.2745		1.34937	112.474		1.34978	0.49448		0.675	0.615537		104.697	7.46154		1618	104.69	12.1875
1.35062	29.2234		1.3502	111.98		1.35062	0.488758		0.675417	0.613809		104.7	4		1619	104.69	14.6458330154419
1.35145	29.16		1.35103	111.476		1.35145	0.477791		0.675833	0.611901		104.703	3.38462		1620	104.69	13.8541669845581
1.35228	29.1052		1.35187	110.993		1.35228	0.469685		0.67625	0.609875		104.706	2.07692		1621	104.70	12.4583330154419
1.35312	29.027		1.3527	110.533		1.35312	0.469685		0.676667	0.607729		104.708	6.30769		1622	104.70	15.375
1.35395	28.9164		1.35353	110.07		1.35395	0.473976		0.677083	0.605524		104.711	9.53846		1623	104.70	20.6666660308838
1.35478	28.7957		1.35437	109.612		1.35478	0.472069		0.6775	0.603259		104.714	10.3846		1624	104.71	20.625
1.35562	28.6727		1.3552	109.169		1.35562	0.463009		0.677917	0.600994		104.717	7.07692		1625	104.71	18.625
1.35645	28.5697		1.35603	108.778		1.35645	0.460148		0.678333	0.598729		104.72	7.92308		1626	104.71	13.1041669845581
1.35728	28.4534		1.35687	108.399		1.35728	0.464439		0.67875	0.596642		104.723	7.61538		1627	104.71	12.0208330154419
1.35812	28.3284		1.3577	108.026		1.35812	0.461102		0.679167	0.594795		104.726	9		1628	104.72	10.0625
1.35895	28.204		1.35853	107.649		1.35895	0.461102		0.679583	0.593185		104.729	6.38462		1629	104.72	11.125
1.35978	28.0757		1.35937	107.243		1.35978	0.455856		0.68	0.591934		104.732	5.76923		1630	104.72	11.8541669845581
1.36062	27.9455		1.3602	106.818		1.36062	0.449657		0.680417	0.59098		104.735	3.15385		1631	104.73	11.7291669845581
1.36145	27.8063		1.36103	106.375		1.36145	0.417709		0.680833	0.590205		104.738	1.69231		1632	104.73	13.2291669845581
1.36228	27.6928		1.36187	105.946		1.36228	0.37384		0.68125	0.58955		104.741	0.615385		1633	104.73	12.8125
1.36312	27.6113		1.3627	105.527		1.36312	0.335693		0.681667	0.588954		104.744	3.53846		1634	104.73	13.8333330154419
1.36395	27.5826		1.36353	105.124		1.36395	0.326633		0.682083	0.588298		104.747	5.69231		1635	104.74	12.6875
1.36478	27.5764		1.36437	104.741		1.36478	0.336647		0.6825	0.587463		104.749	8.38461		1636	104.74	14.375
1.36562	27.5707		1.3652	104.373		1.36562	0.374317		0.682917	0.58651		104.752	4.76923		1637	104.74	12.7708330154419
1.36645	27.5617		1.36603	104.006		1.36645	0.421524		0.683333	0.585377		104.755	2.84615		1638	104.75	13.1041669845581
1.36728	27.5497		1.36687	103.621		1.36728	0.461578		0.68375	0.584006		104.758	2.15385		1639	104.75	13.6041669845581
1.36812	27.5688		1.3677	103.24		1.36812	0.495434		0.684167	0.582457		104.761	5.92308		1640	104.75	12.1041669845581
1.36895	27.5903		1.36853	102.865		1.36895	0.504494		0.684583	0.580788		104.764	6.23077		1641	104.76	11.7083330154419
1.36978	27.6318		1.36937	102.498		1.36978	0.523567		0.685	0.579		104.767	8.53846		1642	104.76	10.6666669845581
1.37062	27.6852		1.3702	102.124		1.37062	0.521183		0.685417	0.577152		104.77	4.76923		1643	104.76	11.6458330154419
1.37145	27.7495		1.37103	101.761		1.37145	0.51403		0.685833	0.575185		104.773	4		1644	104.76	15.8333330154419
1.37228	27.7972		1.37187	101.417		1.37228	0.506878		0.68625	0.573158		104.776	2		1645	104.77	18.7708339691162
1.37312	27.8072		1.3727	101.082		1.37312	0.494003		0.686667	0.571013		104.779	5.15385		1646	104.77	15.5416669845581
1.37395	27.801		1.37353	100.749		1.37395	0.489712		0.687083	0.568807		104.782	5.46154		1647	104.77	16.25
1.37478	27.8053		1.37437	100.446		1.37478	0.464916		0.6875	0.566542		104.785	5.15385		1648	104.78	11.6875
1.37562	27.8182		1.3752	100.144		1.37562	0.453949		0.687917	0.564396		104.788	1.84615		1649	104.78	9.95833301544189
1.37645	27.813		1.37603	99.8311		1.37645	0.450134		0.688333	0.56237		104.791	0.846154		1650	104.78	7.3125
1.37728	27.7929		1.37687	99.4668		1.37728	0.461578		0.68875	0.560641		104.793	1.15385		1651	104.78	7.29166650772095
1.37812	27.7572		1.3777	99.0839		1.37812	0.463009		0.689167	0.559151		104.796	3.69231		1652	104.79	9.10416698455811
1.37895	27.7033		1.37853	98.6929		1.37895	0.444412		0.689583	0.558019		104.799	3.53846		1653	104.79	8.02083301544189
1.37978	27.5965		1.37937	98.2766		1.37978	0.431538		0.69	0.557184		104.802	3.61538		1654	104.79	9.20833301544189
1.38062	27.4467		1.3802	97.8875		1.38062	0.41914		0.690417	0.556588		104.805	5.53846		1655	104.80	7.35416650772095
1.38145	27.2865		1.38103	97.5227		1.38145	0.4282		0.690833	0.556111		104.808	3.76923		1656	104.80	6.45833349227905
1.38228	27.1182		1.38187	97.2118		1.38228	0.426769		0.69125	0.555694		104.811	3.92308		1657	104.80	8.625
1.38312	26.9403		1.3827	96.921		1.38312	0.439644		0.691667	0.555038		104.814	3.38462		1658	104.80	14.0416669845581
1.38395	26.7429		1.38353	96.6473		1.38395	0.457764		0.692083	0.554144		104.817	8.69231		1659	104.81	15.0416669845581
1.38478	26.5236		1.38437	96.3821		1.38478	0.463009		0.6925	0.552833		104.82	7.76923		1660	104.81	13.875
1.38562	26.2904		1.3852	96.1013		1.38562	0.448227		0.692917	0.551283		104.823	4.92308		1661	104.81	10.8958330154419
1.38645	26.0291		1.38603	95.7971		1.38645	0.415325		0.693333	0.549436		104.826	0.538462		1662	104.82	10.9583330154419
1.38728	25.7645		1.38687	95.4771		1.38728	0.389099		0.69375	0.547528		104.829	2.23077		1663	104.82	11.6666669845581
1.38812	25.4831		1.3877	95.1271		1.38812	0.353813		0.694167	0.545621		104.832	6.46154		1664	104.82	10.2083330154419
1.38895	25.2008		1.38853	94.7652		1.38895	0.303745		0.694583	0.543773		104.835	6.15385		1665	104.83	14.6875
1.38978	24.9276		1.38937	94.3999		1.38978	0.25177		0.695	0.541985		104.838	4.69231		1666	104.83	15.3541669845581
1.39062	24.662		1.3902	94.0628		1.39062	0.230789		0.695417	0.540376		104.841	6.92308		1667	104.83	16.3125
1.39145	24.3831		1.39103	93.7581		1.39145	0.24271		0.695833	0.538945		104.843	9.07692		1668	104.83	11.9791669845581
1.39228	24.0593		1.39187	93.4863		1.39228	0.282764		0.69625	0.537574		104.846	7.76923		1669	104.84	10.5416669845581
1.39312	23.715		1.3927	93.246		1.39312	0.333309		0.696667	0.536203		104.849	2.38462		1670	104.84	16.0416660308838
1.39395	23.3679		1.39353	92.9985		1.39395	0.380039		0.697083	0.534713		104.852	1.53846		1671	104.84	15.9166669845581
1.39478	23.0403		1.39437	92.7205		1.39478	0.412464		0.6975	0.532985		104.855	2.46154		1672	104.85	15.6875
1.39562	22.7113		1.3952	92.4067		1.39562	0.424385		0.697917	0.530958		104.858	2		1673	104.85	14.1458330154419
1.39645	22.3947		1.39603	92.0882		1.39645	0.421047		0.698333	0.528693		104.861	1.92308		1674	104.85	9.14583301544189
1.39728	22.1071		1.39687	91.7711		1.39728	0.405312		0.69875	0.52619		104.864	2.38462		1675	104.85	11.1666669845581
1.39812	21.8458		1.3977	91.4416		1.39812	0.400543		0.699167	0.523508		104.867	1.53846		1676	104.86	12.3125
1.39895	21.5707		1.39853	91.1021		1.39895	0.422955		0.699583	0.520825		104.87	1.46154		1677	104.86	11.0416669845581
1.39978	21.2612		1.39937	90.7917		1.39978	0.479698		0.7	0.518203		104.873	1.46154		1678	104.86	12.1666669845581
1.40062	20.9489		1.4002	90.5089		1.40062	0.536442		0.700417	0.515759		104.876	1.61538		1679	104.87	12.75
1.40145	20.6671		1.40103	90.2267		1.40145	0.562668		0.700833	0.513732		104.879	3.46154		1680	104.87	12.2708330154419
1.40228	20.4115		1.40187	89.9272		1.40228	0.559807		0.70125	0.512183		104.882	3.38462		1681	104.87	10.125
1.40312	20.1492		1.4027	89.6397		1.40312	0.525475		0.701667	0.511169		104.885	3.30769		1682	104.88	10.8125
1.40395	19.8998		1.40353	89.3855		1.40395	0.488281		0.702083	0.510573		104.887	3		1683	104.88	11.9583330154419
1.40478	19.6662		1.40437	89.1213		1.40478	0.422955		0.7025	0.510395		104.89	1.46154		1684	104.88	12.2916669845581
1.40562	19.4554		1.4052	88.8548		1.40562	0.353336		0.702917	0.510514		104.893	1.69231		1685	104.88	11.6458330154419
1.40645	19.2327		1.40603	88.5811		1.40645	0.302315		0.703333	0.510633		104.896	1.30769		1686	104.89	12.8125
1.40728	18.9986		1.40687	88.3083		1.40728	0.285149		0.70375	0.510752		104.899	1.84615		1687	104.89	12.2708330154419
1.40812	18.7697		1.4077	88.0342		1.40812	0.296116		0.704167	0.510573		104.902	3.23077		1688	104.89	11.2916669845581
1.40895	18.5423		1.40853	87.7657		1.40895	0.2985		0.704583	0.509918		104.905	20.1538		1689	104.90	9.89583301544189
1.40978	18.3249		1.40937	87.5311		1.40978	0.305176		0.705	0.508785		104.908	20.7692		1690	104.90	12.2083330154419
1.41062	18.1165		1.4102	87.3013		1.41062	0.311375		0.705417	0.507116		104.911	19.3077		1691	104.90	10.2291669845581
1.41145	17.9267		1.41103	87.091		1.41145	0.320435		0.705833	0.504971		104.914	2.23077		1692	104.90	14.8958330154419
1.41228	17.7522		1.41187	86.8974		1.41228	0.327587		0.70625	0.502408		104.917	3.38462		1693	104.91	12.2291669845581
1.41312	17.602		1.4127	86.7181		1.41312	0.349522		0.706667	0.499725		104.92	3.76923		1694	104.91	11.6666669845581
1.41395	17.4727		1.41353	86.5393		1.41395	0.383854		0.707083	0.496924		104.923	8.46154		1695	104.91	10
1.41478	17.3507		1.41437	86.3376		1.41478	0.413895		0.7075	0.494301		104.926	9.92308		1696	104.92	11.8125
1.41562	17.2176		1.4152	86.123		1.41562	0.431061		0.707917	0.491798		104.928	9.46154		1697	104.92	13.3958330154419
1.41645	17.0822		1.41603	85.8607		1.41645	0.41151		0.708333	0.489593		104.931	5.23077		1698	104.92	13.7083330154419
1.41728	16.9458		1.41687	85.5851		1.41728	0.38147		0.70875	0.487685		104.934	4.53846		1699	104.93	13.6666669845581
1.41812	16.8023		1.4177	85.3124		1.41812	0.33474		0.709167	0.485957		104.937	4.92308		1700	104.93	14.8958330154419
1.41895	16.6464		1.41853	85.0515		1.41895	0.311375		0.709583	0.484407		104.94	5.07692		1701	104.93	11.125
1.41978	16.4881		1.41937	84.7902		1.41978	0.31662		0.71	0.482976		104.943	8.69231		1702	104.93	8.66666698455811
1.42062	16.3255		1.4202	84.5137		1.42062	0.328064		0.710417	0.481546		104.946	10.3077		1703	104.94	8.04166698455811
1.42145	16.1667		1.42103	84.2552		1.42145	0.362873		0.710833	0.480056		104.949	20.8462		1704	104.94	10.875
1.42228	16.0317		1.42187	83.9939		1.42228	0.380993		0.71125	0.478566		104.952	30.6923		1705	104.94	12.0208330154419
1.42312	15.9192		1.4227	83.7288		1.42312	0.398159		0.711667	0.477076		104.955	37		1706	104.95	11.2083330154419
1.42395	15.8262		1.42353	83.4732		1.42395	0.380516		0.712083	0.475645		104.958	62		1707	104.95	13.625
1.42478	15.7399		1.42437	83.2419		1.42478	0.352383		0.7125	0.474334		104.961	67.1538		1708	104.95	20.2083339691162
1.42562	15.6779		1.4252	83.0526		1.42562	0.333786		0.712917	0.473142		104.964	70.0769		1709	104.95	23.1666660308838
1.42645	15.6112		1.42603	82.8738		1.42645	0.322819		0.713333	0.472128		104.967	33.6923		1710	104.96	30.5625
1.42728	15.5225		1.42687	82.7036		1.42728	0.340939		0.71375	0.471115		104.97	17.9231		1711	104.96	39.3125
1.42812	15.4166		1.4277	82.5362		1.42812	0.372887		0.714167	0.470161		104.973	10.0769		1712	104.96	54.0208320617676
1.42895	15.3294		1.42853	82.3665		1.42895	0.410557		0.714583	0.469148		104.975	10.9231		1713	104.97	44.2708320617676
1.42978	15.2445		1.42937	82.1872		1.42978	0.426292		0.715	0.468016		104.978	17.4615		1714	104.97	31.1666660308838
1.43062	15.1553		1.4302	81.9845		1.43062	0.4282		0.715417	0.466704		104.981	22.4615		1715	104.97	15.0208330154419
1.43145	15.0685		1.43103	81.7714		1.43145	0.419617		0.715833	0.465095		104.984	39.9231		1716	104.98	12.4791669845581
1.43228	14.9989		1.43187	81.5439		1.43228	0.396729		0.71625	0.463307		104.987	34.7692		1717	104.98	19.2916660308838
1.43312	14.9398		1.4327	81.3231		1.43312	0.369549		0.716667	0.46128		104.99	23.1538		1718	104.98	17.8958339691162
1.43395	14.8635		1.43353	81.0819		1.43395	0.348568		0.717083	0.459254		104.993	12.3077		1719	104.98	17.5625
1.43478	14.8005		1.43437	80.8558		1.43478	0.349998		0.7175	0.457346		104.996	20.9231		1720	104.99	17.6875
1.43562	14.7324		1.4352	80.6184		1.43562	0.353813		0.717917	0.455618		104.999	24.7692		1721	104.99	17.4166660308838
1.43645	14.6732		1.43603	80.3742		1.43645	0.370502		0.718333	0.454247		105.002	41		1722	104.99	21.2083339691162
1.43728	14.5998		1.43687	80.1239		1.43728	0.386715		0.71875	0.453234		105.005	36.8462		1723	105.00	16.3958339691162
1.43812	14.5235		1.4377	79.8573		1.43812	0.380516		0.719167	0.452578		105.008	66.9231		1724	105.00	30.3125
1.43895	14.4434		1.43853	79.6175		1.43895	0.359535		0.719583	0.452161		105.011	99		1725	105.00	30.375
1.43978	14.3695		1.43937	79.3843		1.43978	0.333309		0.72	0.451922		105.014	92.5385		1726	105.00	28.6041660308838
1.44062	14.3166		1.4402	79.1788		1.44062	0.334263		0.720417	0.451744		105.017	59.3846		1727	105.01	22.3958339691162
1.44145	14.2612		1.44103	78.9838		1.44145	0.336647		0.720833	0.451505		105.02	8.38461		1728	105.01	52.4375
1.44228	14.2107		1.44187	78.7992		1.44228	0.333309		0.72125	0.451088		105.022	23.2308		1729	105.01	60.5208320617676
1.44312	14.1525		1.4427	78.6252		1.44312	0.32711		0.721667	0.450432		105.025	23.6154		1730	105.02	62.625
1.44395	14.1335		1.44353	78.4569		1.44395	0.318527		0.722083	0.449538		105.028	26.0769		1731	105.02	48.4166679382324
1.44478	14.1234		1.44437	78.3038		1.44478	0.31805		0.7225	0.448406		105.031	47.9231		1732	105.02	45.7916679382324
1.44562	14.1163		1.4452	78.1751		1.44562	0.328541		0.722917	0.447035		105.034	81		1733	105.03	97.1041641235352
1.44645	14.1168		1.44603	78.0478		1.44645	0.342369		0.723333	0.445664		105.037	82.1538		1734	105.03	230.27082824707
1.44728	14.133		1.44687	77.8985		1.44728	0.349998		0.72375	0.444233		105.04	58.7692		1735	105.03	444.125
1.44812	14.1783		1.4477	77.7435		1.44812	0.356197		0.724167	0.442922		105.043	38.6923		1736	105.03	546.104187011719
1.44895	14.2031		1.44853	77.5819		1.44895	0.370502		0.724583	0.441611		105.046	28.4615		1737	105.04	482.208343505859
1.44978	14.2174		1.44937	77.4212		1.44978	0.391006		0.725	0.440538		105.049	16.6154		1738	105.04	310.041656494141
1.45062	14.2207		1.4502	77.24		1.45062	0.391006		0.725417	0.439584		105.052	18.4615		1739	105.04	204.04167175293
1.45145	14.2136		1.45103	77.0698		1.45145	0.385284		0.725833	0.438869		105.055	15.6923		1740	105.05	142.41667175293
1.45228	14.185		1.45187	76.9296		1.45228	0.385761		0.72625	0.438273		105.058	10		1741	105.05	121.270835876465
1.45312	14.1354		1.4527	76.7951		1.45312	0.392437		0.726667	0.437856		105.061	3		1742	105.05	81.3333358764648
1.45395	14.0777		1.45353	76.6439		1.45395	0.393391		0.727083	0.437438		105.064	47.2308		1743	105.05	76.7708358764648
1.45478	14.0138		1.45437	76.4704		1.45478	0.380516		0.7275	0.437021		105.067	111.538		1744	105.06	82.4166641235352
1.45562	13.9518		1.4552	76.2954		1.45562	0.365257		0.727917	0.436485		105.07	149.462		1745	105.06	155.625
1.45645	13.8903		1.45603	76.129		1.45645	0.356197		0.728333	0.43577		105.073	177.462		1746	105.06	348.5
1.45728	13.8636		1.45687	75.9692		1.45728	0.351906		0.72875	0.434875		105.075	152.462		1747	105.07	631.166687011719
1.45812	13.864		1.4577	75.8009		1.45812	0.340462		0.729167	0.433743		105.078	131.077		1748	105.07	757.6875
1.45895	13.8788		1.45853	75.6254		1.45895	0.336647		0.729583	0.432372		105.081	72.3077		1749	105.07	684.729187011719
1.45978	13.876		1.45937	75.4333		1.45978	0.340939		0.73	0.430822		105.084	31.3846		1750	105.08	430.791656494141
1.46062	13.8555		1.4602	75.2511		1.46062	0.360966		0.730417	0.429094		105.087	11.7692		1751	105.08	228.5
1.46145	13.8512		1.46103	75.1066		1.46145	0.376225		0.730833	0.427306		105.09	6.15385		1752	105.08	101.520835876465
1.46228	13.8364		1.46187	74.9903		1.46228	0.375271		0.73125	0.425518		105.093	11.8462		1753	105.08	47.3541679382324
1.46312	13.8135		1.4627	74.9025		1.46312	0.360012		0.731667	0.423789		105.096	11.3846		1754	105.09	52.1041679382324
1.46395	13.7815		1.46353	74.7962		1.46395	0.332355		0.732083	0.42212		105.099	12.4615		1755	105.09	72.6875
1.46478	13.7696		1.46437	74.6894		1.46478	0.309944		0.7325	0.42057		105.102	3.69231		1756	105.09	83.5416641235352
1.46562	13.7763		1.4652	74.5893		1.46562	0.291348		0.732917	0.41914		105.105	3.84615		1757	105.10	73.8125
1.46645	13.7615		1.46603	74.4748		1.46645	0.266075		0.733333	0.417769		105.108	4.61538		1758	105.10	64.6875
1.46728	13.7272		1.46687	74.3527		1.46728	0.251293		0.73375	0.416517		105.111	10		1759	105.10	51.5416679382324
1.46812	13.6681		1.4677	74.2092		1.46812	0.263214		0.734167	0.415444		105.114	11.6923		1760	105.10	56.25
1.46895	13.5894		1.46853	74.0952		1.46895	0.291348		0.734583	0.414491		105.117	12.6923		1761	105.11	61.4166679382324
1.46978	13.4916		1.46937	73.9903		1.46978	0.312805		0.735	0.413716		105.12	7.38462		1762	105.11	58.5416679382324
1.47062	13.3967		1.4702	73.8835		1.47062	0.322342		0.735417	0.41312		105.122	8.07692		1763	105.11	50.9791679382324
1.47145	13.3209		1.47103	73.7605		1.47145	0.344753		0.735833	0.412643		105.125	4.38462		1764	105.12	36.3541679382324
1.47228	13.2432		1.47187	73.6423		1.47228	0.382423		0.73625	0.412285		105.128	5.61538		1765	105.12	30.0625
1.47312	13.1598		1.4727	73.5354		1.47312	0.414848		0.736667	0.411987		105.131	6.38462		1766	105.12	21.0833339691162
1.47395	13.0925		1.47353	73.4296		1.47395	0.436306		0.737083	0.411749		105.134	7.38462		1767	105.13	24.4375
1.47478	13.061		1.47437	73.339		1.47478	0.440121		0.7375	0.411451		105.137	6.84615		1768	105.13	23.2916660308838
1.47562	13.0315		1.4752	73.2489		1.47562	0.439644		0.737917	0.411093		105.14	5.07692		1769	105.13	20.1041660308838
1.47645	12.991		1.47603	73.1797		1.47645	0.432491		0.738333	0.410616		105.143	6.30769		1770	105.13	12.9375
1.47728	12.9304		1.47687	73.1001		1.47728	0.418663		0.73875	0.41002		105.146	2.76923		1771	105.14	11.1666669845581
1.47812	12.8665		1.4777	73.0147		1.47812	0.411034		0.739167	0.409186		105.149	2		1772	105.14	11.5208330154419
1.47895	12.7764		1.47853	72.9184		1.47895	0.403404		0.739583	0.408232		105.152	1		1773	105.14	11.6875
1.47978	12.6591		1.47937	72.8202		1.47978	0.394821		0.74	0.407279		105.155	7.30769		1774	105.15	12.3958330154419
1.48062	12.5279		1.4802	72.7453		1.48062	0.378609		0.740417	0.406325		105.158	9.07692		1775	105.15	10.5833330154419
1.48145	12.404		1.48103	72.6843		1.48145	0.362396		0.740833	0.40561		105.161	7.92308		1776	105.15	8.77083301544189
1.48228	12.3243		1.48187	72.6352		1.48228	0.355244		0.74125	0.405133		105.164	1.15385		1777	105.15	9.77083301544189
1.48312	12.2681		1.4827	72.5908		1.48312	0.341415		0.741667	0.404954		105.166	4.30769		1778	105.16	11.5625
1.48395	12.2523		1.48353	72.5532		1.48395	0.32568		0.742083	0.405192		105.169	6.61538		1779	105.16	12
1.48478	12.2495		1.48437	72.4888		1.48478	0.323772		0.7425	0.405788		105.172	6.69231		1780	105.16	12.7916669845581
1.48562	12.2628		1.4852	72.3867		1.48562	0.348568		0.742917	0.406921		105.175	3.15385		1781	105.17	12.1666669845581
1.48645	12.2771		1.48603	72.2566		1.48645	0.378132		0.743333	0.408351		105.178	3.15385		1782	105.17	12.3958330154419
1.48728	12.2781		1.48687	72.1226		1.48728	0.399113		0.74375	0.41008		105.181	1.46154		1783	105.17	11.6875
1.48812	12.2747		1.4877	72.01		1.48812	0.421047		0.744167	0.411868		105.184	2.23077		1784	105.18	12.0416669845581
1.48895	12.2638		1.48853	71.8975		1.48895	0.44632		0.744583	0.413597		105.187	3.15385		1785	105.18	13.6666669845581
1.48978	12.2581		1.48937	71.8179		1.48978	0.466824		0.745	0.415087		105.19	3.23077		1786	105.18	16.2291660308838
1.49062	12.259		1.4902	71.732		1.49062	0.458241		0.745417	0.416338		105.193	5.84615		1787	105.18	13.7708330154419
1.49145	12.2705		1.49103	71.6472		1.49145	0.441551		0.745833	0.417292		105.196	7		1788	105.19	12.2708330154419
1.49228	12.3019		1.49187	71.5537		1.49228	0.41151		0.74625	0.417888		105.199	6.23077		1789	105.19	15.1041669845581
1.49312	12.362		1.4927	71.4378		1.49312	0.38147		0.746667	0.418007		105.202	2.92308		1790	105.19	14.3125
1.49395	12.4221		1.49353	71.3177		1.49395	0.350475		0.747083	0.417769		105.205	5.30769		1791	105.20	12.9375
1.49478	12.4826		1.49437	71.1937		1.49478	0.315666		0.7475	0.417173		105.208	6.23077		1792	105.20	9.8125
1.49562	12.5504		1.4952	71.0979		1.49562	0.292778		0.747917	0.416338		105.211	4.38462		1793	105.20	10.5208330154419
1.49645	12.6419		1.49603	71.0025		1.49645	0.267982		0.748333	0.415385		105.214	1.15385		1794	105.20	8.0625
1.49728	12.7544		1.49687	70.8976		1.49728	0.272751		0.74875	0.414371		105.216	4.23077		1795	105.21	7.16666650772095
1.49812	12.8722		1.4977	70.7994		1.49812	0.296116		0.749167	0.413299		105.219	4.38462		1796	105.21	6.4375
1.49895	13.0014		1.49853	70.7221		1.49895	0.360012		0.749583	0.412166		105.222	7.76923		1797	105.21	7.375
1.49978	13.1526		1.49937	70.6539		1.49978	0.413418		0.75	0.411034		105.225	8.38461		1798	105.22	7.14583349227905
1.50062	13.3095		1.5002	70.5271		1.50062	0.44632		0.750417	0.409961		105.228	10.3846		1799	105.22	6.64583349227905
1.50145	13.4635		1.50103	70.3578		1.50145	0.459671		0.750833	0.408947		105.231	8.69231		1800	105.22	6.27083349227905
1.50228	13.5894		1.50187	70.1661		1.50228	0.458241		0.75125	0.408053		105.234	5.46154		1801	105.23	7.27083349227905
1.50312	13.7138		1.5027	69.993		1.50312	0.443935		0.751667	0.407159		105.237	3.46154		1802	105.23	9.54166698455811
1.50395	13.8454		1.50353	69.8318		1.50395	0.39959		0.752083	0.406325		105.24	2.30769		1803	105.23	10.1041669845581
1.50478	13.9637		1.50437	69.644		1.50478	0.397682		0.7525	0.40555		105.243	1		1804	105.23	11.3541669845581
1.50562	14.0548		1.5052	69.4671		1.50562	0.430584		0.752917	0.404775		105.246	0.692308		1805	105.24	12.875
1.50645	14.132		1.50603	69.2892		1.50645	0.471592		0.753333	0.40406		105.249	1		1806	105.24	14.0208330154419
1.50728	14.2231		1.50687	69.1137		1.50728	0.482082		0.75375	0.403404		105.252	1.30769		1807	105.24	13.0833330154419
1.50812	14.3194		1.5077	68.913		1.50812	0.471592		0.754167	0.402927		105.255	1.15385		1808	105.25	11.0625
1.50895	14.4148		1.50853	68.6736		1.50895	0.45681		0.754583	0.40257		105.258	1.38462		1809	105.25	14.6041669845581
1.50978	14.4987		1.50937	68.4361		1.50978	0.41914		0.755	0.402451		105.261	5.69231		1810	105.25	15.0208330154419
1.51062	14.5988		1.5102	68.1982		1.51062	0.377655		0.755417	0.402629		105.264	6.07692		1811	105.25	14.3125
1.51145	14.6818		1.51103	67.9765		1.51145	0.349998		0.755833	0.402987		105.266	4.15385		1812	105.26	10.5208330154419
1.51228	14.7572		1.51187	67.7657		1.51228	0.356197		0.75625	0.403643		105.269	10.6923		1813	105.26	8.6875
1.51312	14.8044		1.5127	67.5707		1.51312	0.361919		0.756667	0.404477		105.272	11.6154		1814	105.26	8.45833301544189
1.51395	14.8139		1.51353	67.3885		1.51395	0.362396		0.757083	0.40549		105.275	12.8462		1815	105.27	10.4791669845581
1.51478	14.8149		1.51437	67.2011		1.51478	0.360489		0.7575	0.406623		105.278	4.92308		1816	105.27	11.3125
1.51562	14.8029		1.5152	67.0028		1.51562	0.350475		0.757917	0.407755		105.281	4.30769		1817	105.27	9.97916698455811
1.51645	14.8005		1.51603	66.7987		1.51645	0.351906		0.758333	0.408769		105.284	3		1818	105.28	6.79166650772095
1.51728	14.7624		1.51687	66.5965		1.51728	0.359058		0.75875	0.409603		105.287	2.07692		1819	105.28	8.5
1.51812	14.7047		1.5177	66.3996		1.51812	0.384331		0.759167	0.410199		105.29	2.53846		1820	105.28	7.85416650772095
1.51895	14.6441		1.51853	66.2217		1.51895	0.396729		0.759583	0.410616		105.293	1.53846		1821	105.28	9.08333301544189
1.51978	14.5679		1.51937	66.062		1.51978	0.401974		0.76	0.410914		105.296	1.61538		1822	105.29	7.97916650772095
1.52062	14.4634		1.5202	65.9137		1.52062	0.42057		0.760417	0.411212		105.299	2.30769		1823	105.29	11.2708330154419
1.52145	14.318		1.52103	65.7587		1.52145	0.452995		0.760833	0.411451		105.302	5.07692		1824	105.29	11
1.52228	14.1659		1.52187	65.6028		1.52228	0.469208		0.76125	0.411808		105.305	5.15385		1825	105.30	9.91666698455811
1.52312	14.0095		1.5227	65.4206		1.52312	0.474453		0.761667	0.412345		105.308	4.76923		1826	105.30	8.77083301544189
1.52395	13.8683		1.52353	65.2223		1.52395	0.48542		0.762083	0.413001		105.311	5.53846		1827	105.30	8.5
1.52478	13.7286		1.52437	65.0177		1.52478	0.496864		0.7625	0.413835		105.314	2.61538		1828	105.30	9.47916698455811
1.52562	13.5813		1.5252	64.847		1.52562	0.510693		0.762917	0.414789		105.317	2.46154		1829	105.31	10.4166669845581
1.52645	13.4292		1.52603	64.6977		1.52645	0.495434		0.763333	0.415921		105.32	1		1830	105.31	10.2291669845581
1.52728	13.2728		1.52687	64.5342		1.52728	0.491142		0.76375	0.417054		105.322	4.07692		1831	105.31	11.2083330154419
1.52812	13.1254		1.5277	64.3625		1.52812	0.487328		0.764167	0.418186		105.325	4.23077		1832	105.32	10.2291669845581
1.52895	12.9504		1.52853	64.1894		1.52895	0.48399		0.764583	0.419259		105.328	3.69231		1833	105.32	8.66666698455811
1.52978	12.764		1.52937	64.0335		1.52978	0.495911		0.765	0.420392		105.331	1		1834	105.32	7.04166650772095
1.53062	12.579		1.5302	63.8576		1.53062	0.496387		0.765417	0.421464		105.334	2.76923		1835	105.33	6.70833349227905
1.53145	12.393		1.53103	63.6802		1.53145	0.496387		0.765833	0.422657		105.337	5.30769		1836	105.33	6.5625
1.53228	12.2094		1.53187	63.4985		1.53228	0.492573		0.76625	0.423908		105.34	5.61538		1837	105.33	6.79166650772095
1.53312	12.0029		1.5327	63.3249		1.53312	0.494003		0.766667	0.42522		105.343	4		1838	105.33	8.27083301544189
1.53395	11.797		1.53353	63.1313		1.53395	0.508308		0.767083	0.426531		105.346	5.07692		1839	105.34	9.85416698455811
1.53478	11.5891		1.53437	62.9148		1.53478	0.490189		0.7675	0.427902		105.349	3.84615		1840	105.34	7.52083349227905
1.53562	11.3983		1.5352	62.7108		1.53562	0.455856		0.767917	0.429153		105.352	3.53846		1841	105.34	7.60416650772095
1.53645	11.23		1.53603	62.5224		1.53645	0.435829		0.768333	0.430286		105.355	7		1842	105.35	8.5625
1.53728	11.0784		1.53687	62.3574		1.53728	0.41914		0.76875	0.43124		105.358	6		1843	105.35	9.1875
1.53812	10.9468		1.5377	62.1815		1.53812	0.401497		0.769167	0.432074		105.361	5.84615		1844	105.35	8.5625
1.53895	10.8271		1.53853	62.0017		1.53895	0.365734		0.769583	0.432789		105.364	2.61538		1845	105.35	8.375
1.53978	10.726		1.53937	61.8334		1.53978	0.368118		0.77	0.433445		105.367	6.84615		1846	105.36	8.22916698455811
1.54062	10.6177		1.5402	61.6674		1.54062	0.403881		0.770417	0.433981		105.37	7.76923		1847	105.36	10.2708330154419
1.54145	10.4918		1.54103	61.5005		1.54145	0.452518		0.770833	0.434637		105.372	6.46154		1848	105.36	12.0625
1.54228	10.3521		1.54187	61.3008		1.54228	0.488758		0.77125	0.435412		105.375	1		1849	105.37	12.6458330154419
1.54312	10.2158		1.5427	61.1148		1.54312	0.513554		0.771667	0.436366		105.378	1.30769		1850	105.37	11.5625
1.54395	10.0965		1.54353	60.9355		1.54395	0.552177		0.772083	0.437498		105.381	1.61538		1851	105.37	11.1458330154419
1.54478	9.98259		1.54437	60.77		1.54478	0.580311		0.7725	0.43875		105.384	1.76923		1852	105.38	10.0625
1.54562	9.89866		1.5452	60.5841		1.54562	0.600815		0.772917	0.440061		105.387	4		1853	105.38	12.5416669845581
1.54645	9.8443		1.54603	60.3676		1.54645	0.594616		0.773333	0.441492		105.39	5.53846		1854	105.38	9.16666698455811
1.54728	9.80091		1.54687	60.1711		1.54728	0.598907		0.77375	0.442863		105.393	5.53846		1855	105.38	11.8333330154419
1.54812	9.7537		1.5477	59.978		1.54812	0.611782		0.774167	0.444174		105.396	2.69231		1856	105.39	10.0833330154419
1.54895	9.7065		1.54853	59.8149		1.54895	0.620365		0.774583	0.445366		105.399	2.84615		1857	105.39	11.2083330154419
1.54978	9.68218		1.54937	59.618		1.54978	0.612259		0.775	0.446439		105.402	2.76923		1858	105.39	9.72916698455811
1.55062	9.68838		1.5502	59.423		1.55062	0.597477		0.775417	0.447392		105.405	2.53846		1859	105.40	11.0416669845581
1.55145	9.71889		1.55103	59.2394		1.55145	0.589371		0.775833	0.448287		105.408	4.84615		1860	105.40	11.1875
1.55228	9.77182		1.55187	59.0997		1.55228	0.591755		0.77625	0.449181		105.411	4.38462		1861	105.40	8.54166698455811
1.55312	9.83143		1.5527	58.9938		1.55312	0.594139		0.776667	0.450134		105.414	5.30769		1862	105.40	7.75
1.55395	9.89056		1.55353	58.8818		1.55395	0.585556		0.777083	0.451148		105.417	4.84615		1863	105.41	8.04166698455811
1.55478	9.94444		1.55437	58.7769		1.55478	0.573158		0.7775	0.45222		105.419	1.53846		1864	105.41	7.66666650772095
1.55562	9.98449		1.5552	58.6829		1.55562	0.546932		0.777917	0.453413		105.422	0.923077		1865	105.41	9.77083301544189
1.55645	10.0241		1.55603	58.6076		1.55645	0.542641		0.778333	0.454605		105.425	1.23077		1866	105.42	10.4166669845581
1.55728	10.0775		1.55687	58.4984		1.55728	0.535965		0.77875	0.455856		105.428	1.23077		1867	105.42	11.4375
1.55812	10.1676		1.5577	58.3439		1.55812	0.541687		0.779167	0.457168		105.431	1.46154		1868	105.42	8.60416698455811
1.55895	10.2744		1.55853	58.1775		1.55895	0.54884		0.779583	0.458539		105.434	1.84615		1869	105.43	8.6875
1.55978	10.3831		1.55937	58.0239		1.55978	0.560284		0.78	0.459909		105.437	2.15385		1870	105.43	7.29166650772095
1.56062	10.4785		1.5602	57.8709		1.56062	0.577927		0.780417	0.46134		105.44	1.61538		1871	105.43	6.52083349227905
1.56145	10.5639		1.56103	57.7049		1.56145	0.589371		0.780833	0.46277		105.443	0.615385		1872	105.43	6.95833349227905
1.56228	10.6382		1.56187	57.5414		1.56228	0.594139		0.78125	0.464141		105.446	0.692308		1873	105.44	8.875
1.56312	10.684		1.5627	57.3926		1.56312	0.591755		0.781667	0.465512		105.449	5.38462		1874	105.44	9.22916698455811
1.56395	10.736		1.56353	57.2591		1.56395	0.591755		0.782083	0.466824		105.452	7.07692		1875	105.44	7.75
1.56478	10.7961		1.56437	57.1203		1.56478	0.576019		0.7825	0.468075		105.455	6.69231		1876	105.45	7.5
1.56562	10.8657		1.5652	56.9654		1.56562	0.54884		0.782917	0.469267		105.458	1.53846		1877	105.45	6.27083349227905
1.56645	10.9243		1.56603	56.8161		1.56645	0.492096		0.783333	0.4704		105.461	0.615385		1878	105.45	9.04166698455811
1.56728	10.9677		1.56687	56.675		1.56728	0.455856		0.78375	0.471473		105.464	28		1879	105.45	8.66666698455811
1.56812	11.0288		1.5677	56.5381		1.56812	0.433445		0.784167	0.472665		105.467	32.3846		1880	105.46	7.75
1.56895	11.0712		1.56853	56.3626		1.56895	0.418186		0.784583	0.473917		105.47	63.3077		1881	105.46	8.97916698455811
1.56978	11.076		1.56937	56.19		1.56978	0.421047		0.785	0.475407		105.472	61.0769		1882	105.46	10.2083330154419
1.57062	11.0359		1.5702	56.046		1.57062	0.432968		0.785417	0.477135		105.475	79.3846		1883	105.47	10.1875
1.57145	10.9687		1.57103	55.9201		1.57145	0.480175		0.785833	0.479102		105.478	53.6154		1884	105.47	8.33333301544189
1.57228	10.9029		1.57187	55.7661		1.57228	0.504017		0.78625	0.481308		105.481	29.1538		1885	105.47	7.3125
1.57312	10.807		1.5727	55.5863		1.57312	0.515938		0.786667	0.483692		105.484	9.23077		1886	105.48	6.89583349227905
1.57395	10.7126		1.57353	55.4209		1.57395	0.524998		0.787083	0.486076		105.487	41.2308		1887	105.48	7.04166650772095
1.57478	10.6316		1.57437	55.2564		1.57478	0.544071		0.7875	0.48846		105.49	46.4615		1888	105.48	10.4375
1.57562	10.57		1.5752	55.0828		1.57562	0.551224		0.787917	0.490785		105.493	45.6923		1889	105.48	11.375
1.57645	10.5109		1.57603	54.9026		1.57645	0.514984		0.788333	0.49299		105.496	3.23077		1890	105.49	11.9375
1.57728	10.438		1.57687	54.7581		1.57728	0.473022		0.78875	0.495076		105.499	1.23077		1891	105.49	7.875
1.57812	10.3588		1.5777	54.6546		1.57812	0.453949		0.789167	0.496984		105.502	4.38462		1892	105.49	12.2083330154419
1.57895	10.2353		1.57853	54.5835		1.57895	0.47493		0.789583	0.498712		105.505	4.07692		1893	105.50	18.875
1.57978	10.0789		1.57937	54.5311		1.57978	0.500202		0.79	0.500381		105.508	19.8462		1894	105.50	23
1.58062	9.90772		1.5802	54.4748		1.58062	0.524998		0.790417	0.50199		105.511	35.2308		1895	105.50	20.2291660308838
1.58145	9.74941		1.58103	54.4028		1.58145	0.55027		0.790833	0.50354		105.514	38.8462		1896	105.50	16.75
1.58228	9.60684		1.58187	54.2998		1.58228	0.576019		0.79125	0.50509		105.517	27.4615		1897	105.51	15.2291669845581
1.58312	9.47571		1.5827	54.1687		1.58312	0.59557		0.791667	0.50658		105.52	39.9231		1898	105.51	20.6875
1.58395	9.37891		1.58353	54.0156		1.58395	0.585079		0.792083	0.50801		105.523	48.5385		1899	105.51	36.25
1.58478	9.29308		1.58437	53.844		1.58478	0.561237		0.7925	0.509381		105.525	41.1538		1900	105.52	91.5208358764648
1.58562	9.19867		1.5852	53.6718		1.58562	0.539303		0.792917	0.510812		105.528	6.61538		1901	105.52	137.35417175293
1.58645	9.07469		1.58603	53.5026		1.58645	0.532627		0.793333	0.512242		105.531	2.92308		1902	105.52	138.6875
1.58728	8.93354		1.58687	53.3328		1.58728	0.528812		0.79375	0.513732		105.534	3.07692		1903	105.53	91.2916641235352
1.58812	8.79765		1.5877	53.1845		1.58812	0.516415		0.794167	0.515342		105.537	21.5385		1904	105.53	40.4791679382324
1.58895	8.65746		1.58853	53.0376		1.58895	0.520706		0.794583	0.51707		105.54	64.5385		1905	105.53	22.7708339691162
1.58978	8.5125		1.58937	52.8955		1.58978	0.54121		0.795	0.518918		105.543	81.9231		1906	105.53	18.7291660308838
1.59062	8.36134		1.5902	52.7415		1.59062	0.566959		0.795417	0.521004		105.546	79.3846		1907	105.54	17.6875
1.59145	8.23307		1.59103	52.5861		1.59145	0.56982		0.795833	0.523388		105.549	72.6154		1908	105.54	26.5
1.59228	8.12626		1.59187	52.4621		1.59228	0.555992		0.79625	0.526071		105.552	24		1909	105.54	32.375
1.59312	8.03185		1.5927	52.3353		1.59312	0.536919		0.796667	0.528932		105.555	11.8462		1910	105.55	32.4375
1.59395	7.93076		1.59353	52.2289		1.59395	0.507832		0.797083	0.531971		105.558	5.84615		1911	105.55	23.5833339691162
1.59478	7.82108		1.59437	52.1221		1.59478	0.490189		0.7975	0.53525		105.561	6.53846		1912	105.55	15.0833330154419
1.59562	7.72142		1.5952	52.0415		1.59562	0.483036		0.797917	0.538707		105.564	4.15385		1913	105.55	16.9375
1.59645	7.63178		1.59603	51.9681		1.59645	0.507355		0.798333	0.542283		105.567	4.38462		1914	105.56	18.0833339691162
1.59728	7.52735		1.59687	51.9032		1.59728	0.53215		0.79875	0.545919		105.57	6.15385		1915	105.56	14.3958330154419
1.59812	7.38668		1.5977	51.8436		1.59812	0.556469		0.799167	0.549495		105.573	17.3846		1916	105.56	15.4166669845581
1.59895	7.23982		1.59853	51.7693		1.59895	0.561714		0.799583	0.552833		105.576	21.7692		1917	105.57	17.375
1.59978	7.12156		1.59937	51.6763		1.59978	0.545502		0.8	0.555933		105.579	24.6154		1918	105.57	15.8125
1.60062	7.03335		1.6002	51.5685		1.60062	0.54121		0.800417	0.558734		105.582	28.0769		1919	105.57	11.9583330154419
1.60145	6.9375		1.60103	51.4703		1.60145	0.550747		0.800833	0.561178		105.584	30.5385		1920	105.58	11.9166669845581
1.60228	6.84023		1.60187	51.3468		1.60228	0.588894		0.80125	0.563323		105.587	26.6154		1921	105.58	8.58333301544189
1.60312	6.74582		1.6027	51.199		1.60312	0.601768		0.801667	0.565171		105.59	22.8462		1922	105.58	8.4375
1.60395	6.67953		1.60353	51.0349		1.60395	0.617027		0.802083	0.56684		105.593	21.9231		1923	105.58	7.625
1.60478	6.59704		1.60437	50.9033		1.60478	0.637054		0.8025	0.56845		105.596	22.7692		1924	105.59	7.39583349227905
1.60562	6.50024		1.6052	50.8075		1.60562	0.664711		0.802917	0.570238		105.599	4.30769		1925	105.59	8.54166698455811
1.60645	6.3982		1.60603	50.7073		1.60645	0.667572		0.803333	0.572264		105.602	6.15385		1926	105.59	10.6875
1.60728	6.31332		1.60687	50.5958		1.60728	0.640869		0.80375	0.574648		105.605	5.15385		1927	105.60	16.1458339691162
1.60812	6.2542		1.6077	50.4827		1.60812	0.620842		0.804167	0.57745		105.608	7.69231		1928	105.60	16.8125
1.60895	6.17933		1.60853	50.3678		1.60895	0.602722		0.804583	0.580549		105.611	5.92308		1929	105.60	12.3958330154419
1.60978	6.1121		1.60937	50.2434		1.60978	0.590801		0.805	0.583947		105.614	5.61538		1930	105.60	7.1875
1.61062	6.05011		1.6102	50.0822		1.61062	0.553608		0.805417	0.587523		105.617	4.69231		1931	105.61	5.8125
1.61145	6.01101		1.61103	49.911		1.61145	0.524998		0.805833	0.59104		105.62	1.61538		1932	105.61	5.60416650772095
1.61228	5.97429		1.61187	49.7603		1.61228	0.505924		0.80625	0.594378		105.623	2.30769		1933	105.61	7.41666650772095
1.61312	5.9166		1.6127	49.6306		1.61312	0.508785		0.806667	0.597298		105.626	4.07692		1934	105.62	6.16666650772095
1.61395	5.85794		1.61353	49.5348		1.61395	0.519276		0.807083	0.599802		105.629	4		1935	105.62	5.20833349227905
1.61478	5.80025		1.61437	49.4442		1.61478	0.535965		0.8075	0.601828		105.632	4.46154		1936	105.62	4.97916650772095
1.61562	5.73826		1.6152	49.3498		1.61562	0.546932		0.807917	0.603557		105.635	9.61539		1937	105.63	5.5
1.61645	5.64575		1.61603	49.2558		1.61645	0.538826		0.808333	0.604987		105.637	10.8462		1938	105.63	11.1875
1.61728	5.5356		1.61687	49.1633		1.61728	0.526428		0.80875	0.606358		105.64	12.7692		1939	105.63	11.8541669845581
1.61812	5.4431		1.6177	49.0699		1.61812	0.52309		0.809167	0.607789		105.643	4		1940	105.63	12.6041669845581
1.61895	5.36966		1.61853	48.9655		1.61895	0.524521		0.809583	0.609517		105.646	5.76923		1941	105.64	7.70833349227905
1.61978	5.30481		1.61937	48.841		1.61978	0.517845		0.81	0.611544		105.649	2.53846		1942	105.64	7.0625
1.62062	5.23567		1.6202	48.7328		1.62062	0.52166		0.810417	0.614047		105.652	2.23077		1943	105.64	5.58333349227905
1.62145	5.17893		1.62103	48.6374		1.62145	0.555515		0.810833	0.616908		105.655	0.538462		1944	105.65	6.0625
1.62228	5.13172		1.62187	48.5497		1.62228	0.607014		0.81125	0.620127		105.658	4.07692		1945	105.65	7.375
1.62312	5.08213		1.6227	48.4643		1.62312	0.6423		0.811667	0.623584		105.661	8.61539		1946	105.65	7.04166650772095
1.62395	5.03111		1.62353	48.3899		1.62395	0.664234		0.812083	0.6271		105.664	13.3846		1947	105.65	5.70833349227905
1.62478	4.99296		1.62437	48.3375		1.62478	0.674248		0.8125	0.630558		105.667	9.30769		1948	105.66	7.29166650772095
1.62562	4.9696		1.6252	48.2616		1.62562	0.674248		0.812917	0.633955		105.67	10.1538		1949	105.66	10.4791669845581
1.62645	4.951		1.62603	48.1586		1.62645	0.66328		0.813333	0.637174		105.673	4.15385		1950	105.66	11.125
1.62728	4.91953		1.62687	48.0289		1.62728	0.650883		0.81375	0.640273		105.676	6.53846		1951	105.67	11.0833330154419
1.62812	4.88567		1.6277	47.8983		1.62812	0.654221		0.814167	0.643253		105.679	3.92308		1952	105.67	9.75
1.62895	4.84896		1.62853	47.7533		1.62895	0.655174		0.814583	0.646174		105.682	2.84615		1953	105.67	7.97916650772095
1.62978	4.80461		1.62937	47.5869		1.62978	0.650883		0.815	0.649035		105.685	0.538462		1954	105.68	7.70833349227905
1.63062	4.75979		1.6302	47.4362		1.63062	0.643253		0.815417	0.651956		105.688	1.53846		1955	105.68	8.64583301544189
1.63145	4.71592		1.63103	47.3127		1.63145	0.632286		0.815833	0.654876		105.691	3.07692		1956	105.68	9.83333301544189
1.63228	4.68254		1.63187	47.2512		1.63228	0.63324		0.81625	0.657916		105.693	3.07692		1957	105.68	6.97916650772095
1.63312	4.65918		1.6327	47.2054		1.63312	0.634193		0.816667	0.660896		105.696	2.15385		1958	105.69	4.64583349227905
1.63395	4.6401		1.63353	47.1554		1.63395	0.655651		0.817083	0.663936		105.699	0.461538		1959	105.69	4.04166650772095
1.63478	4.63295		1.63437	47.091		1.63478	0.67997		0.8175	0.666916		105.702	0.615385		1960	105.69	7.60416650772095
1.63562	4.61626		1.6352	47.0033		1.63562	0.702858		0.817917	0.669777		105.705	1.38462		1961	105.70	7.95833349227905
1.63645	4.59814		1.63603	46.9174		1.63645	0.710487		0.818333	0.672579		105.708	1.23077		1962	105.70	8.95833301544189
1.63728	4.56238		1.63687	46.7873		1.63728	0.682831		0.81875	0.675261		105.711	1.30769		1963	105.70	10.0416669845581
1.63812	4.5042		1.6377	46.6437		1.63812	0.635147		0.819167	0.677824		105.714	1		1964	105.70	13.6875
1.63895	4.42076		1.63853	46.4907		1.63895	0.580788		0.819583	0.680327		105.717	1.30769		1965	105.71	12.4375
1.63978	4.32825		1.63937	46.361		1.63978	0.540733		0.82	0.682771		105.72	3.30769		1966	105.71	7.375
1.64062	4.24719		1.6402	46.2704		1.64062	0.509262		0.820417	0.685275		105.723	5.07692		1967	105.71	4.60416650772095
1.64145	4.17995		1.64103	46.1965		1.64145	0.484943		0.820833	0.687778		105.726	4.84615		1968	105.72	5.10416650772095
1.64228	4.13084		1.64187	46.1349		1.64228	0.479221		0.82125	0.690341		105.729	3		1969	105.72	5.02083349227905
1.64312	4.09842		1.6427	46.0691		1.64312	0.497818		0.821667	0.692964		105.732	0.384615		1970	105.72	6.02083349227905
1.64395	4.09222		1.64353	46.0191		1.64395	0.514984		0.822083	0.695765		105.735	0.769231		1971	105.73	7.47916650772095
1.64478	4.08554		1.64437	45.9495		1.64478	0.52166		0.8225	0.698626		105.738	3.30769		1972	105.73	7.52083349227905
1.64562	4.08316		1.6452	45.8584		1.64562	0.516415		0.822917	0.701666		105.741	3.07692		1973	105.73	5.54166650772095
1.64645	4.06837		1.64603	45.7439		1.64645	0.517845		0.823333	0.704765		105.743	3.46154		1974	105.73	2.77083325386047
1.64728	4.04835		1.64687	45.6352		1.64728	0.528812		0.82375	0.707984		105.746	1.69231		1975	105.74	5.3125
1.64812	4.00972		1.6477	45.5389		1.64812	0.528812		0.824167	0.711262		105.749	2.61538		1976	105.74	5.52083349227905
1.64895	3.97015		1.64853	45.445		1.64895	0.51403		0.824583	0.7146		105.752	2.46154		1977	105.74	6.54166650772095
1.64978	3.93724		1.64937	45.3801		1.64978	0.507832		0.825	0.717878		105.755	3.53846		1978	105.75	8.02083301544189
1.65062	3.9072		1.6502	45.3057		1.65062	0.516891		0.825417	0.721216		105.758	5		1979	105.75	7.22916650772095
1.65145	3.88622		1.65103	45.228		1.65145	0.532627		0.825833	0.724494		105.761	3.92308		1980	105.75	8.08333301544189
1.65228	3.88098		1.65187	45.1198		1.65228	0.535488		0.82625	0.727653		105.764	1.23077		1981	105.76	9.8125
1.65312	3.88956		1.6527	44.9872		1.65312	0.541687		0.826667	0.730813		105.767	2		1982	105.76	12.0625
1.65395	3.87859		1.65353	44.8389		1.65395	0.56982		0.827083	0.733912		105.77	2.15385		1983	105.76	12.4166669845581
1.65478	3.85094		1.65437	44.6711		1.65478	0.605583		0.8275	0.736952		105.773	1.76923		1984	105.76	9.52083301544189
1.65562	3.8209		1.6552	44.5428		1.65562	0.64373		0.827917	0.739992		105.776	0.384615		1985	105.77	7.625
1.65645	3.78847		1.65603	44.4503		1.65645	0.662804		0.828333	0.742912		105.779	2.76923		1986	105.77	11.0208330154419
1.65728	3.75509		1.65687	44.3997		1.65728	0.654697		0.82875	0.745833		105.782	3.23077		1987	105.77	10.5833330154419
1.65812	3.71552		1.6577	44.3521		1.65812	0.633717		0.829167	0.748754		105.785	12.8462		1988	105.78	13.2916669845581
1.65895	3.68357		1.65853	44.3172		1.65895	0.622749		0.829583	0.751555		105.788	12.9231		1989	105.78	7.08333349227905
1.65978	3.65829		1.65937	44.2944		1.65978	0.625134		0.83	0.754416		105.791	9.92308		1990	105.78	7.75
1.66062	3.63111		1.6602	44.2595		1.66062	0.61512		0.830417	0.757217		105.794	0.615385		1991	105.78	6.89583349227905
1.66145	3.62682		1.66103	44.1961		1.66145	0.607967		0.830833	0.759959		105.797	0.384615		1992	105.79	8.14583301544189
1.66228	3.63159		1.66187	44.1113		1.66228	0.628948		0.83125	0.76282		105.8	1		1993	105.79	6.375
1.66312	3.64351		1.6627	44.035		1.66312	0.662327		0.831667	0.765741		105.802	0.923077		1994	105.79	5.125
1.66395	3.64351		1.66353	43.9668		1.66395	0.673294		0.832083	0.768721		105.805	0.923077		1995	105.80	6.25
[truncated: 215,815+ more rows]

## Sheet: Figure2
Figure 2a
Concentration (nM)	Non-caged			Caged
	mean	SEM	n	mean	SEM	n
0.1	1	0.105229	3
1	0.992935	0.0768193	3	1	0.0217464	4
3.3	0.933552	0.0494976	5
10	0.698824	0.0969905	6
33	0.411155	0.0896698	5	1	0.0444834	5
100	0.112433	0.0502089	3	0.942289	0.0566844	11
1000				0.904075	0.0629864	7
3333				0.789408	0.0683591	5
10000				0.319746	0.0753085	7
Figure 2b
Concentration (nM)	Non caged						Caged
1	1.15719	0.84694	1.20261
3.3	0.910047	0.879737	0.994884
10	0.888761	0.694654					0.967479	0.88216	0.812846	1.01578	1.15756
33	0.838406	0.442679	0.386597	0.475392			1.23956	0.775383	0.850731	0.77365	0.814014	0.762862	0.806933
100	0.573744	0.170573	0.247529	0.330477			0.873393	0.946789	0.719945	1.00345	0.841434	0.97364	0.807583	0.635878
333	0.226248	0.224393	0.41147	0.190517	0.189613	0.176013	0.801476	0.823582	0.90373	0.602811	0.82963	0.769766
1000	0.154941	0.123682	0.112254				0.689619	0.592149	0.673079	0.39367	0.337917	0.524289	0.625057	0.619227	0.750725	0.375969
3333							0.553004	0.542398	0.50458	0.3262	0.41865	0.637094	0.439793	0.63315
10000							0.29437	0.237645	0.391652	0.401041	0.394567	0.287471	0.543947	0.252963	0.491107	0.291874
Figure 2c
Concentration (nM)	Non-caged			Caged
	mean	SEM	n	mean	SEM	n
0.1	1	0.0785459	15
1	0.835684	0.0743209	12
3.3	0.471844	0.0690373	13
10	0.202294	0.0546816	11
33	0.058341	0.00903585	11	1	0.0563679	6
100	0.0752892	0.0190421	12	0.931218	0.0929726	8
333	0.0318314	0.00608628	12	0.993231	0.0442266	12
3333				0.651301	0.062628	11
Figure 2d
Concentration (nM)	Non caged																	Caged
0.03	1.00678	0.988065	1.02345	1.08941	0.975882	1.13121	1.00274	0.765563	1.0169
0.1	1.07087	1.03094	0.773667	1.01853	1.16526	0.965414	0.708148	0.973403	0.994243	1.08433	0.725049
0.3	0.898958	0.927172	0.93996	0.992684	0.88323	0.904908	0.918456	1.01994	1.08226
1	1.04994	1.10424	0.915104	0.810789	0.838625	0.865305	1.06787											0.802545	0.965641	0.963606	1.08391	1.15802	0.777961	0.754582	1.08906	1.2272	1.22423	0.719257	1.234
3.3	0.88478	1.09374	0.977532	0.41673	0.848575	0.796979	0.708416	0.810441	0.992535	0.654951	0.971509
10	0.390468	0.70702	0.615528	0.913375	0.685552	0.17925	0.618516	0.851138	0.560595	0.549255	0.480082	0.467342	0.806053	0.764322	0.76722	0.675624	0.537838	1.17185	1.13076	0.95933	0.846872	0.887309	0.801168	1.13639
33	0.421194	0.664485	0.404806	0.471509	0.463569	0.329662	0.337253	0.452898	0.102895	0.0977978	0.161942	0.128465	0.290079	0.257435	0.177978	0.181109		0.770333	0.593863	1.21354	0.863209	0.981242	1.09903	0.704978	0.706147	1.0587	1.14646	1.22429	0.95163	1.22292	1.07509
100	0.15573	0.0479222	0.0485672	0.0775642	0.0947912	0.0461668	0.0396255	0.0304781	0.183475	0.0276495	0.0147595	0.129225						0.696149	1.22005	1.15241	1.04789	0.973627	1.00186	1.03842	1.22389	0.701037	1.23454	0.811907
333																		1.20066	1.20327	0.919264	1.02689	0.679693	0.931208	1.19419	0.940353	0.968441	1.14324
1000																		1.22913	0.950756	1.16071	0.833688	1.07906	0.947737	1.15913	0.827168	0.683393	0.596613	1.04748	0.759207	0.703659	0.448491	0.842254	0.670353
3333																		0.609492	0.366954	0.421991	0.410257	0.422558	0.456442	0.630563
10000																		0.722966	0.684024	0.262284	0.223406	0.173501	0.184199

## Sheet: Figure3
Figure 3a									Figure 3b									Figure 3c								Figure 3d						Figure 3d full m/z spectrum								Figure 3g
Time (min)	Caged	10"	3'	30'		Time	Ratio		Time (min)	Caged	2,3 mW/cm²	11,8mW/cm²	45 mW/cm²		Power	Ratio		Caged		Non caged		Non caged / Uncaged				Uncaged			Non-caged			Uncaged				Non-caged
0	0	0	0	0		0	0.0001		0	0	0	0	0		0	0		R.Time (min)	Intensity	R.Time (min)	Intensity	R.Time (min)	Intensity			m/z	y		m/z	y		#"+ESI Scan (rt: 0,442-0,890 min	28 scans) Frag=100,0V 201008 HwTxIV Nvoc 1 100% 30',d Subtract (3) "			#"+ESI Scan (rt: 0,477-0,826 min	22 scans) Frag=100,0V _Huwentoxin IV E1G E4G K36_7800_A_zMS,d Subtract "			Concentration (nM)	Non caged			Uncaged
0.00533	0	0	0	0		0.166667	0.0505		0.00533	0	0	0	0		2.3	0.0638342		0	0	0	0	0	0			682.003	0.107143		682.001	298.034		#Point	X(Thompsons)	Y(Counts)		#Point	X(Thompsons)	Y(Counts)			mean	SEM	n
0.01067	0	0	0	0		0.5	0.0883		0.01067	0	0	0	0		4.5	0.210011		0.00533	0	0.00533	0	0.00533	0			682.01	0.5		682.009	284.773		0	100.022	6.67857		0	99.9973	18.6136		0.1	1	0.105229	3
0.016	0	0	0	0		1	0.1998		0.016	0	0	0	0		11.8	0.382503		0.01067	0	0.01067	0	0.01067	0			682.018	0		682.016	187.227		1	100.025	4.46429		1	100	8.96591		0.3				1.1354	0.83035	0.938746	0.985057	1.00194	0.963526
0.02133	0	0	0	0		3	0.3705		0.02133	0	0	0	0		23.5	0.760875		0.016	0	0.016	0	0.016	0			682.025	0.125		682.024	157.386		2	100.028	4		2	100.003	8.14773		1	0.992935	0.0768193	3	0.914498	0.545617	0.890624	1.04355	0.723227	1.18422
0.02667	0	0	0	0		10	0.953869		0.02667	0	0	0	0		34.5	0.898709		0.02133	0	0.02133	0	0.02133	0			682.033	0		682.031	128.943		3	100.03	0.452381		3	100.006	14.6364		3.3	0.933552	0.0494976	5	0.907182	0.861434	0.666632	1.07528	1.00151	0.937221
0.032	0	0	0	0		30	0.9874		0.032	0	0	0	0		45.2	0.953869		0.02667	0	0.02667	0	0.02667	0			682.04	0		682.039	126.898		4	100.033	2.40476		4	100.009	0		10	0.698824	0.0969905	6	0.700826	0.413304	0.674032	0.66396	0.694155	0.696562
0.03733	0	0	0	0					0.03733	0	0	0	0					0.032	0	0.032	0	0.032	0			682.048	3.88095		682.046	107.239		5	100.036	0		5	100.012	60.8977		33	0.411155	0.0896698	5	0.28783	0.321131	0.306942	0.43508	0.147992	0.227819
0.04267	0	0	0	0					0.04267	0	0	0	0					0.03733	0	0.03733	0	0.03733	0			682.056	4.71429		682.054	148.977		6	100.053	0		6	100.015	105.409		100	0.112433	0.0502089	3	0.0701409	0.24978	0.062517	0.0740681	0.161102	0.105358
0.048	0	0	0	0					0.048	0	0	0	0					0.04267	0	0.04267	0	0.04267	0			682.063	6.82143		682.061	168.852		7	100.056	1.38095		7	100.017	158.659		333				0.139134	0.0595944	0.100684	0.1067	0.0655413	0.111474
0.05333	0	0	0	0					0.05333	0	0	0	0					0.048	0	0.048	0	0.048	0			682.071	3.57143		682.069	153.648		8	100.059	0		8	100.02	71.0682
0.05867	0	0	0	0					0.05867	0	0	0	0					0.05333	0	0.05333	0	0.05333	0			682.078	9.28571		682.076	153.977		9	100.143	0		9	100.023	50.6364
0.064	0	0	0	0					0.064	0	0	0	0					0.05867	0	0.05867	0	0.05867	0			682.086	9.71429		682.084	138.432		10	100.146	0.666667		10	100.026	0
0.06933	0	0	0	0					0.06933	0	0	0	0					0.064	0	0.064	0	0.064	0			682.093	5.61905		682.091	132.92		11	100.148	0		11	100.049	0
0.07467	0	0	0	0					0.07467	0	0	0	0					0.06933	0	0.06933	0	0.06933	0			682.101	0.654762		682.099	119.909		12	100.171	0		12	100.052	9.42045
0.08	0	0	0	0					0.08	0	0	0	0					0.07467	0	0.07467	0	0.07467	0			682.108	1.42857		682.106	137.648		13	100.174	0.107143		13	100.055	0
0.08533	0	0	0	0					0.08533	0	0	0	0					0.08	0	0.08	0	0.08	0			682.116	1.39286		682.114	156.784		14	100.177	0.107143		14	100.069	0
0.09067	0	0	0	0					0.09067	0	0	0	0					0.08533	0	0.08533	0	0.08533	0			682.123	3.375		682.121	188.068		15	100.18	0.321429		15	100.072	56.5
0.096	0	0	0	0					0.096	0	0	0	0					0.09067	0	0.09067	0	0.09067	0			682.131	6.97619		682.129	221.136		16	100.183	0.357143		16	100.075	207.841
0.10133	0	1e-05	0	0					0.10133	0	7.2e-05	0	1e-05					0.096	0	0.096	0	0.096	0			682.138	7.42262		682.137	272.693		17	100.186	0		17	100.078	214.568
0.10667	-1e-05	8e-05	-1e-05	0					0.10667	-1e-05	0.00016	2e-05	-3e-05					0.10133	-0.0003	0.10133	0	0.10133	0.0002			682.146	5.14286		682.144	330.273		18	100.192	0		18	100.081	166.011
0.112	3e-05	0.00015	8e-05	3e-05					0.112	3e-05	0.000216	-2e-05	-5e-05					0.10667	-0.0014	0.10667	0.0012	0.10667	0.0004			682.153	0		682.152	352.807		19	100.195	0.244048		19	100.084	0
0.11733	3e-05	6e-05	0.00012	-4e-05					0.11733	3e-05	0.000312	6e-05	-0.00012					0.112	-0.0013	0.112	-0.0006	0.112	0.0028			682.161	1.11905		682.159	385.227		20	100.198	0		20	100.087	0.954546
0.12267	9e-05	0.0001	0.00016	-4e-05					0.12267	9e-05	0.000264	5e-05	-4e-05					0.11733	-0.0017	0.11733	-0.0021	0.11733	0.0022			682.168	1.5119		682.167	392.545		21	100.2	0.142857		21	100.09	2.72727
0.128	0.00012	9e-05	0.00027	6e-05					0.128	0.00012	0.000304	3e-05	-1e-05					0.12267	-0.0021	0.12267	-0.0039	0.12267	0.0024			682.176	6.09524		682.174	391		22	100.203	0		22	100.092	16.7841
0.13333	-8e-05	0.00021	0.00035	7e-05					0.13333	-8e-05	0.000336	0	6e-05					0.128	-0.0025	0.128	-0.0054	0.128	0.0042			682.183	8.32143		682.182	345.955		23	100.209	0		23	100.095	4.55682
0.13867	-0.00019	0.0002	0.00047	-4e-05					0.13867	-0.00019	0.00032	-7e-05	0.0001					0.13333	-0.0029	0.13333	-0.0066	0.13333	0.0032			682.191	6.52381		682.189	278.489		24	100.212	0.285714		24	100.098	4.21591
0.144	-0.00022	0.00014	0.00043	-9e-05					0.144	-0.00022	0.00032	-0.0002	0.00015					0.13867	-0.0037	0.13867	-0.0081	0.13867	0.0024			682.198	2.1369		682.197	196.318		25	100.215	0.285714		25	100.101	0
0.14933	-0.00029	0.00019	0.00043	-5e-05					0.14933	-0.00029	0.000352	-0.00015	0.00023					0.144	-0.0037	0.144	-0.0045	0.144	0.0034			682.206	15.4286		682.204	168.898		26	100.218	0		26	100.104	0.238636
0.15467	-0.00026	0.00015	0.00048	6e-05					0.15467	-0.00026	0.00032	-0.00017	0.00019					0.14933	-0.0045	0.14933	-0.0063	0.14933	0.0022			682.213	16.4286		682.212	210.091		27	100.235	0		27	100.107	7.14773
0.16	-0.00029	0.00022	0.00055	0.0001					0.16	-0.00029	0.000384	-0.00025	0.00011					0.15467	-0.0033	0.15467	-0.0051	0.15467	0.0028			682.221	15.4286		682.219	214.364		28	100.238	1.67857		28	100.11	0
0.16533	-0.00033	0.00036	0.00062	0.00011					0.16533	-0.00033	0.000496	-0.00018	0.0002					0.16	-0.0029	0.16	-0.0042	0.16	0.0026			682.229	0		682.227	249.727		29	100.241	0.690476		29	100.115	0
0.17067	-0.00042	0.00033	0.0007	8e-05					0.17067	-0.00042	0.00064	-0.0003	0.00025					0.16533	-0.0027	0.16533	-0.0075	0.16533	0.0036			682.244	0		682.234	270.227		30	100.244	0.75		30	100.118	9.25
0.176	-0.00046	0.00036	0.00076	7e-05					0.176	-0.00046	0.000712	-0.00033	0.00039					0.17067	-0.0037	0.17067	-0.0075	0.17067	0.0036			682.251	4.67857		682.242	297.545		31	100.246	0		31	100.121	5.45455
0.18133	-0.00058	0.00035	0.00084	8e-05					0.18133	-0.00058	0.000744	-0.00034	0.00042					0.176	-0.0033	0.176	-0.0078	0.176	0.0026			682.259	4.17857		682.249	287.045		32	100.261	0		32	100.124	2.14773
0.18667	-0.00061	0.00034	0.00088	2e-05					0.18667	-0.00061	0.000792	-0.0003	0.00048					0.18133	-0.0031	0.18133	-0.0075	0.18133	0.003			682.266	2.14286		682.257	256.386		33	100.264	0.571429		33	100.127	1.05682
0.192	-0.00068	0.00033	0.00095	8e-05					0.192	-0.00068	0.000768	-0.00028	0.00039					0.18667	-0.0035	0.18667	-0.0078	0.18667	0.0014			682.274	3		682.264	237.716		34	100.267	0.75		34	100.13	1.53409
0.19733	-0.00064	0.00039	0.00091	7e-05					0.19733	-0.00064	0.000792	-0.00026	0.00044					0.192	-0.0034	0.192	-0.0054	0.192	0.0028			682.281	3.82143		682.272	256.08		35	100.269	0.607143		35	100.133	0.977273
0.20267	-0.00071	0.0004	0.00095	0.00013					0.20267	-0.00071	0.000784	-0.00031	0.00047					0.19733	-0.0039	0.19733	-0.0054	0.19733	0.0046			682.289	13.7143		682.279	270.318		36	100.272	0.25		36	100.136	1.45455
0.208	-0.00066	0.00049	0.00097	0.0001					0.208	-0.00066	0.0008	-0.00024	0.00048					0.20267	-0.0044	0.20267	-0.0051	0.20267	0.0026			682.296	17.4286		682.287	426.58		37	100.275	0.321429		37	100.138	0.204545
0.21333	-0.00065	0.00049	0.00104	0.00011					0.21333	-0.00065	0.000752	-0.00025	0.00051					0.208	-0.0039	0.208	-0.0033	0.208	0.003			682.304	46.6071		682.294	692.818		38	100.278	0		38	100.141	0
0.21867	-0.00061	0.00057	0.00096	0.00018					0.21867	-0.00061	0.000824	-0.00031	0.00054					0.21333	-0.0035	0.21333	-0.0006	0.21333	0.0034			682.311	221.536		682.302	1685.9		39	100.29	0		39	100.144	0.25
0.224	-0.00063	0.0006	0.00093	0.0002					0.224	-0.00063	0.000936	-0.00032	0.00056					0.21867	-0.0027	0.21867	0	0.21867	0.0022			682.319	454.036		682.31	5908.53		40	100.293	0.976191		40	100.147	0.193182
0.22933	-0.00067	0.00048	0.00095	0.00022					0.22933	-0.00067	0.000936	-0.0003	0.00059					0.224	-0.0034	0.224	-0.0009	0.224	0.004			682.326	722.929		682.317	17096.8		41	100.296	1.17857		41	100.15	0
0.23467	-0.00067	0.00042	0.00102	0.00021					0.23467	-0.00067	0.000984	-0.00034	0.00056					0.22933	-0.0047	0.22933	-0.0027	0.22933	0.0046			682.334	858.286		682.325	35133.5		42	100.298	0.678571		42	100.156	0
0.24	-0.00077	0.00047	0.00098	0.0002					0.24	-0.00077	0.001024	-0.00036	0.0005					0.23467	-0.0044	0.23467	-0.0018	0.23467	0.0042			682.341	785.464		682.332	50108.5		43	100.301	0		43	100.159	0.0909091
0.24533	-0.00083	0.00051	0.00107	0.00021					0.24533	-0.00083	0.001032	-0.00015	0.00058					0.24	-0.0039	0.24	0.0003	0.24	0.006			682.349	565.214		682.34	50927.5		44	100.304	0.0714286		44	100.162	0.340909
0.25067	-0.00084	0.00049	0.00114	0.00017					0.25067	-0.00084	0.001144	-6e-05	0.00047					0.24533	-0.0037	0.24533	0	0.24533	0.0062			682.356	280.464		682.347	37917		45	100.307	0.107143		45	100.164	0.681818
0.256	-0.0008	0.00054	0.00105	0.00015					0.256	-0.0008	0.001192	-0.00013	0.00046					0.25067	-0.0032	0.25067	0.0021	0.25067	0.005			682.364	107.75		682.355	20432.6		46	100.31	0		46	100.167	6.69318
0.26133	-0.00079	0.00055	0.00108	0.00017					0.26133	-0.00079	0.001232	-0.00018	0.00051					0.256	-0.0035	0.256	0.0006	0.256	0.0048			682.371	32.6429		682.362	8816.05		47	100.316	0		47	100.17	8.27273
0.26667	-0.00074	0.00064	0.00106	0.0002					0.26667	-0.00074	0.001264	-0.00022	0.00052					0.26133	-0.0036	0.26133	0.0021	0.26133	0.0048			682.379	23.3929		682.37	3652.74		48	100.319	0.25		48	100.173	7.06818
0.272	-0.00075	0.00066	0.00106	0.00025					0.272	-0.00075	0.001208	-0.00015	0.00054					0.26667	-0.003	0.26667	0.0027	0.26667	0.0042			682.386	20.6071		682.377	1627.56		49	100.321	1.03571		49	100.176	0.284091
0.27733	-0.00084	0.00064	0.00108	0.00019					0.27733	-0.00084	0.001224	-6e-05	0.00055					0.272	-0.0031	0.272	0.0018	0.272	0.0036			682.394	15.3571		682.385	897.091		50	100.324	0.976191		50	100.179	0
0.28267	-0.00094	0.00063	0.00101	0.00025					0.28267	-0.00094	0.001232	-4e-05	0.00056					0.27733	-0.0034	0.27733	0.0063	0.27733	0.0022			682.402	17.2262		682.392	685.545		51	100.327	0.869048		51	100.19	0
0.288	-0.00097	0.00054	0.001	0.00024					0.288	-0.00097	0.001392	-1e-05	0.00056					0.28267	-0.0034	0.28267	0.0099	0.28267	0.004			682.409	23.8155		682.4	675.227		52	100.33	0		52	100.193	0.465909
0.29333	-0.00109	0.00057	0.00088	0.00024					0.29333	-0.00109	0.001464	1e-05	0.00059					0.288	-0.0023	0.288	0.0111	0.288	0.0026			682.417	28.8155		682.407	824.636		53	100.339	0		53	100.196	3.95455
0.29867	-0.00114	0.00062	0.00085	0.00026					0.29867	-0.00114	0.001472	0	0.00058					0.29333	-0.0016	0.29333	0.0102	0.29333	0.0036			682.424	23.5357		682.415	917.5		54	100.342	0.464286		54	100.199	4.09091
0.304	-0.00114	0.0006	0.00083	0.00016					0.304	-0.00114	0.00148	-3e-05	0.0005					0.29867	-0.0015	0.29867	0.012	0.29867	0.0052			682.432	15.8571		682.422	1003.34		55	100.344	0		55	100.202	3.40909
0.30933	-0.00124	0.0007	0.00077	0.0001					0.30933	-0.00124	0.001472	1e-05	0.0004					0.304	-0.0017	0.304	0.012	0.304	0.0056			682.439	8.78571		682.43	981.398		56	100.35	0		56	100.205	0.0454545
0.31467	-0.00126	0.00072	0.00078	0.00015					0.31467	-0.00126	0.001552	8e-05	0.00039					0.30933	-0.0016	0.30933	0.0156	0.30933	0.0052			682.447	23.2857		682.437	1047.25		57	100.353	0.321429		57	100.208	0
0.32	-0.00129	0.00078	0.00072	0.00011					0.32	-0.00129	0.001616	1e-05	0.00047					0.31467	-0.0009	0.31467	0.0117	0.31467	0.0032			682.454	31.4643		682.445	1162.14		58	100.356	0.535714		58	100.21	0.556818
0.32533	-0.00127	0.00083	0.00077	0.00011					0.32533	-0.00127	0.001656	-4e-05	0.00056					0.32	-0.0012	0.32	0.0123	0.32	0.0056			682.462	58.5714		682.452	1369.23		59	100.359	1.10714		59	100.213	0.704545
0.33067	-0.00125	0.00075	0.00069	0.00016					0.33067	-0.00125	0.001664	2e-05	0.00051					0.32533	-0.0011	0.32533	0.0123	0.32533	0.005			682.469	111.857		682.46	1792.27		60	100.362	1.5		60	100.216	0.784091
0.336	-0.00136	0.00081	0.00058	0.00025					0.336	-0.00136	0.001704	7e-05	0.00046					0.33067	-0.0008	0.33067	0.0126	0.33067	0.0042			682.477	310.036		682.467	3607.18		61	100.365	1.17857		61	100.219	0.0454545
0.34133	-0.00151	0.00075	0.00055	0.00029					0.34133	-0.00151	0.001784	0.00021	0.00037					0.336	-0.0001	0.336	0.0117	0.336	0.0046			682.484	805.857		682.475	11396.3		62	100.368	0.285714		62	100.222	0
0.34667	-0.00151	0.00074	0.00053	0.00034					0.34667	-0.00151	0.001792	0.00013	0.00033					0.34133	-0.0003	0.34133	0.012	0.34133	0.0052			682.492	1539		682.483	33492.7		63	100.371	0.214286		63	100.225	0.454545
0.352	-0.00145	0.00078	0.00058	0.00035					0.352	-0.00145	0.001872	6e-05	0.00026					0.34667	-0.0004	0.34667	0.0126	0.34667	0.0058			682.499	1980		682.49	72491.7		64	100.373	0.321429		64	100.228	0.681818
0.35733	-0.00148	0.00089	0.00052	0.00041					0.35733	-0.00148	0.001824	0.00019	0.00028					0.352	-0.0006	0.352	0.0159	0.352	0.0064			682.507	1958.39		682.498	109976		65	100.376	0.571429		65	100.231	1.36364
0.36267	-0.00148	0.00096	0.00048	0.00035					0.36267	-0.00148	0.001848	0.00017	0.00023					0.35733	-0.0001	0.35733	0.0165	0.35733	0.0058			682.514	1375.29		682.505	120250		66	100.379	0.607143		66	100.234	1.27273
0.368	-0.00159	0.00096	0.00036	0.00038					0.368	-0.00159	0.00188	0.00027	0.00028					0.36267	-0.0004	0.36267	0.0183	0.36267	0.0066			682.522	770.143		682.513	96411.2		67	100.382	1.39286		67	100.237	0.636364
0.37333	-0.00164	0.00093	0.00029	0.00049					0.37333	-0.00164	0.00184	0.00035	0.00027					0.368	-0.0012	0.368	0.0168	0.368	0.0068			682.529	274		682.52	57079.5		68	100.385	0		68	100.239	0.409091
0.37867	-0.00173	0.00098	0.00019	0.0005					0.37867	-0.00173	0.001888	0.00043	0.00028					0.37333	-0.0008	0.37333	0.0171	0.37333	0.0084			682.537	59.1429		682.528	25367		69	100.391	0		69	100.242	0.909091
0.384	-0.00164	0.00096	0.00013	0.00057					0.384	-0.00164	0.00188	0.00037	0.00032					0.37867	-0.0001	0.37867	0.0198	0.37867	0.0072			682.544	20.1071		682.535	9953		70	100.394	0.571429		70	100.245	0.818182
0.38933	-0.00163	0.00092	6e-05	0.00062					0.38933	-0.00163	0.001928	0.00039	0.00022					0.384	0	0.384	0.0204	0.384	0.0074			682.552	13		682.543	4016.41		71	100.397	0.214286		71	100.248	1.27273
0.39467	-0.00167	0.00093	-1e-05	0.00066					0.39467	-0.00167	0.001952	0.00047	0.00015					0.38933	0.0003	0.38933	0.0204	0.38933	0.0062			682.559	35.6786		682.55	2109.33		72	100.399	0.464286		72	100.251	0.340909
0.4	-0.00168	0.00102	-0.00013	0.00062					0.4	-0.00168	0.002016	0.00048	0.0001					0.39467	0.0014	0.39467	0.0207	0.39467	0.0072			682.567	42.0357		682.558	1600.01		73	100.402	1.25		73	100.254	0.0795454
0.40533	-0.00162	0.0011	-0.0001	0.00057					0.40533	-0.00162	0.001952	0.00053	6e-05					0.4	0.0015	0.4	0.018	0.4	0.0074			682.574	38.7857		682.565	1596.23		74	100.405	1.82143		74	100.257	0
0.41067	-0.00167	0.00101	-0.00017	0.00061					0.41067	-0.00167	0.002	0.00059	2e-05					0.40533	0.0019	0.40533	0.0165	0.40533	0.0072			682.582	21.2857		682.573	1639		75	100.408	1.57143		75	100.26	0.5
0.416	-0.00165	0.00101	-0.00033	0.00066					0.416	-0.00165	0.001984	0.00054	4e-05					0.41067	0.0013	0.41067	0.015	0.41067	0.007			682.59	26.3571		682.58	1684.23		76	100.411	0.714286		76	100.262	0.193182
0.42133	-0.00162	0.00093	-0.00044	0.00066					0.42133	-0.00162	0.001952	0.00051	0.00012					0.416	0.0012	0.416	0.0171	0.416	0.0072			682.597	34.5714		682.588	1774.09		77	100.414	0.142857		77	100.265	0.0454545
0.42667	-0.00176	0.00103	-0.00052	0.00057					0.42667	-0.00176	0.002048	0.00055	0.00016					0.42133	0.0013	0.42133	0.0165	0.42133	0.0064			682.605	38.2262		682.595	1821.97		78	100.417	0		78	100.268	0.227273
0.432	-0.00183	0.00105	-0.00064	0.00067					0.432	-0.00183	0.001992	0.00064	0.00011					0.42667	0.0012	0.42667	0.0192	0.42667	0.0052			682.612	37.3512		682.603	1898.66		79	100.419	0.0178572		79	100.271	0.272727
0.43733	-0.00185	0.00107	-0.0007	0.00064					0.43733	-0.00185	0.001976	0.00069	0.00017					0.432	0.0011	0.432	0.0198	0.432	0.0056			682.62	37.8869		682.61	2073.61		80	100.422	0.303571		80	100.274	0
0.44267	-0.00178	0.00109	-0.00076	0.0007					0.44267	-0.00178	0.00192	0.00077	9e-05					0.43733	0.0015	0.43733	0.0222	0.43733	0.0068			682.627	38.4048		682.618	2366.61		81	100.425	0		81	100.277	0.181818
0.448	-0.00186	0.00104	-0.00087	0.00075					0.448	-0.00186	0.001984	0.00088	0.00012					0.44267	0.0014	0.44267	0.0246	0.44267	0.0048			682.635	119.774		682.625	2832.08		82	100.428	0		82	100.28	0.0454545
0.45333	-0.00188	0.00097	-0.0009	0.0008					0.45333	-0.00188	0.001944	0.00082	4e-05					0.448	0.0021	0.448	0.024	0.448	0.0034			682.642	392.268		682.633	4495.56		83	100.431	0.214286		83	100.283	0.0454545
0.45867	-0.00188	0.00094	-0.00097	0.00081					0.45867	-0.00188	0.00192	0.00086	1e-05					0.45333	0.002	0.45333	0.0216	0.45333	0.0042			682.65	1019.53		682.64	11680.6		84	100.434	1.28571		84	100.285	0.0909091
0.464	-0.00184	0.00102	-0.00106	0.00084					0.464	-0.00184	0.001896	0.00083	-1e-05					0.45867	0.0026	0.45867	0.0195	0.45867	0.0052			682.657	1827.45		682.648	36635.6		85	100.437	1.46429		85	100.288	0.556818
0.46933	-0.00188	0.00099	-0.00127	0.00093					0.46933	-0.00188	0.001864	0.00086	-5e-05					0.464	0.0028	0.464	0.0204	0.464	0.0068			682.665	2359.24		682.656	82752.2		86	100.44	1.5		86	100.291	0.659091
0.47467	-0.00187	0.00095	-0.00139	0.0009					0.47467	-0.00187	0.001864	0.00102	-9e-05					0.46933	0.0037	0.46933	0.021	0.46933	0.006			682.672	2501.43		682.663	133602		87	100.443	0.678571		87	100.294	0.920455
0.48	-0.00193	0.00087	-0.00141	0.00101					0.48	-0.00193	0.001872	0.00105	-4e-05					0.47467	0.0044	0.47467	0.0222	0.47467	0.0086			682.68	1968.36		682.671	155485		88	100.445	0.607143		88	100.297	0.954545
0.48533	-0.00203	0.00096	-0.00147	0.0011					0.48533	-0.00203	0.001808	0.00114	-1e-05					0.48	0.0039	0.48	0.0225	0.48	0.0078			682.687	1215.62		682.678	132321		89	100.448	0.535714		89	100.3	0.227273
0.49067	-0.002	0.00098	-0.00161	0.001					0.49067	-0.002	0.001856	0.0011	0.0001					0.48533	0.0036	0.48533	0.0243	0.48533	0.0062			682.695	516.25		682.686	82716.7		90	100.451	0.5		90	100.303	0.136364
0.496	-0.00198	0.00098	-0.00172	0.00107					0.496	-0.00198	0.001928	0.00105	-2e-05					0.49067	0.0047	0.49067	0.0231	0.49067	0.0074			682.702	178.792		682.693	39015.8		91	100.454	0		91	100.306	0.272727
0.50133	-0.00205	0.00099	-0.00178	0.00111					0.50133	-0.00205	0.001944	0.00113	-0.00014					0.496	0.0051	0.496	0.0222	0.496	0.0068			682.71	62.6429		682.701	16315.4		92	100.466	0		92	100.309	0.136364
0.50667	-0.00203	0.001	-0.00188	0.0012					0.50667	-0.00203	0.00192	0.00116	-0.00021					0.50133	0.0043	0.50133	0.0222	0.50133	0.0084			682.717	37.7857		682.708	7123.95		93	100.469	0.321429		93	100.311	2.18182
0.512	-0.00202	0.00097	-0.00197	0.00123					0.512	-0.00202	0.001864	0.00111	-0.00022					0.50667	0.0043	0.50667	0.0234	0.50667	0.0074			682.725	28.3214		682.716	3485.17		94	100.472	0.142857		94	100.314	2.54545
0.51733	-0.00214	0.00092	-0.00204	0.00131					0.51733	-0.00214	0.00188	0.00116	-9e-05					0.512	0.0043	0.512	0.0225	0.512	0.0088			682.732	35.5595		682.723	2469.65		95	100.474	0.142857		95	100.317	2.27273
0.52267	-0.00207	0.00094	-0.00221	0.00136					0.52267	-0.00207	0.001872	0.0013	-0.00012					0.51733	0.004	0.51733	0.0204	0.51733	0.0092			682.74	43.5952		682.731	2146.16		96	100.477	0		96	100.32	0.272727
0.528	-0.00205	0.00086	-0.00236	0.00142					0.528	-0.00205	0.001896	0.00138	-0.00026					0.52267	0.0044	0.52267	0.0204	0.52267	0.0106			682.747	25.5476		682.738	2075.76		97	100.48	0.178571		97	100.323	0
0.53333	-0.0021	0.00082	-0.00245	0.00145					0.53333	-0.0021	0.001912	0.00137	-0.00023					0.528	0.0049	0.528	0.0219	0.528	0.0096			682.755	8.83929		682.746	2023.31		98	100.483	0.107143		98	100.34	0
0.53867	-0.00211	0.00077	-0.00251	0.00154					0.53867	-0.00211	0.001896	0.00132	-9e-05					0.53333	0.0049	0.53333	0.0198	0.53333	0.0094			682.763	2.41667		682.753	1974.7		99	100.486	0.714286		99	100.343	1.18182
0.544	-0.00213	0.00072	-0.00253	0.00154					0.544	-0.00213	0.001896	0.00134	-0.00013					0.53867	0.0047	0.53867	0.0198	0.53867	0.0112			682.77	23.9107		682.761	1988.91		100	100.489	0.928571		100	100.346	0.409091
0.54933	-0.00212	0.00078	-0.00265	0.00148					0.54933	-0.00212	0.001872	0.00151	-9e-05					0.544	0.0058	0.544	0.0198	0.544	0.0118			682.778	38.5		682.768	2087.12		101	100.492	0.857143		101	100.349	4.69318
0.55467	-0.00208	0.00076	-0.00272	0.00141					0.55467	-0.00208	0.001848	0.0015	-5e-05					0.54933	0.0057	0.54933	0.0174	0.54933	0.0126			682.785	40.2857		682.776	2403.62		102	100.495	0		102	100.352	5.19318
0.56	-0.00214	0.00078	-0.00278	0.0016					0.56	-0.00214	0.001776	0.00144	-6e-05					0.55467	0.0059	0.55467	0.0174	0.55467	0.0106			682.793	57.5357		682.784	2759.61		103	100.521	0		103	100.355	7.27273
0.56533	-0.00223	0.00076	-0.00288	0.00161					0.56533	-0.00223	0.001704	0.00152	-0.00013					0.56	0.005	0.56	0.0189	0.56	0.0122			682.8	106.714		682.791	3062.11		104	100.523	0.654762		104	100.358	2.86364
0.57067	-0.00221	0.00066	-0.00301	0.00179					0.57067	-0.00221	0.001656	0.00152	-0.0001					0.56533	0.0057	0.56533	0.0177	0.56533	0.0124			682.808	285.071		682.798	4329.28		105	100.526	0		105	100.361	2.72727
0.576	-0.00219	0.00066	-0.00313	0.00183					0.576	-0.00219	0.001656	0.00146	-0.00019					0.57067	0.0059	0.57067	0.0156	0.57067	0.0124			682.815	846.071		682.806	9719.16		106	100.532	0		106	100.363	0
0.58133	-0.00207	0.00074	-0.00322	0.00176					0.58133	-0.00207	0.001736	0.00145	-0.00026					0.576	0.0061	0.576	0.0168	0.576	0.0126			682.823	1594.18		682.814	29347.1		107	100.535	0.535714		107	100.366	8
0.58667	-0.00202	0.00069	-0.00331	0.00185					0.58667	-0.00202	0.001728	0.00142	-0.00018					0.58133	0.0058	0.58133	0.0192	0.58133	0.0126			682.83	2246.84		682.821	70191.1		108	100.538	0.392857		108	100.369	8.45455
0.592	-0.00205	0.00053	-0.00342	0.00195					0.592	-0.00205	0.001736	0.00149	-0.00025					0.58667	0.0054	0.58667	0.018	0.58667	0.015			682.838	2401.08		682.829	119584		109	100.541	0		109	100.372	7.63636
0.59733	-0.00205	0.00049	-0.00348	0.00191					0.59733	-0.00205	0.00176	0.00144	-0.0003					0.592	0.0058	0.592	0.0195	0.592	0.0132			682.845	1919.88		682.836	146425		110	100.544	0.0357143		110	100.375	0.318182
0.60267	-0.002	0.0005	-0.00365	0.00187					0.60267	-0.002	0.0018	0.00146	-0.00035					0.59733	0.0056	0.59733	0.0177	0.59733	0.015			682.853	1175.14		682.844	131643		111	100.546	3.67857		111	100.378	0
0.608	-0.00205	0.00051	-0.00372	0.00184					0.608	-0.00205	0.001792	0.00152	-0.00044					0.60267	0.0058	0.60267	0.0156	0.60267	0.015			682.86	483.518		682.851	87838.6		112	100.549	0		112	100.381	0
0.61333	-0.00202	0.00052	-0.00387	0.00188					0.61333	-0.00202	0.001744	0.00154	-0.00044					0.608	0.0063	0.608	0.0198	0.608	0.016			682.868	140.607		682.859	44540.7		113	100.555	0		113	100.383	4
0.61867	-0.00196	0.00053	-0.00394	0.00196					0.61867	-0.00196	0.001712	0.00151	-0.00037					0.61333	0.0053	0.61333	0.0177	0.61333	0.0168			682.875	39.1012		682.866	18817.5		114	100.558	0.178571		114	100.386	5.18182
0.624	-0.00199	0.00048	-0.00398	0.00201					0.624	-0.00199	0.00168	0.00154	-0.00026					0.61867	0.0055	0.61867	0.0177	0.61867	0.017			682.883	25.619		682.874	7798.36		115	100.561	0.0714286		115	100.389	5.22727
0.62933	-0.00195	0.00038	-0.00401	0.00204					0.62933	-0.00195	0.001616	0.00155	-0.00017					0.624	0.0055	0.624	0.018	0.624	0.0172			682.89	20.25		682.881	3499.68		116	100.564	0		116	100.392	0
0.63467	-0.00209	0.00032	-0.00405	0.00208					0.63467	-0.00209	0.0016	0.00149	-0.00022					0.62933	0.0057	0.62933	0.0195	0.62933	0.0178			682.898	29.3631		682.889	2293.38		117	100.573	0		117	100.427	0
0.64	-0.002	0.00025	-0.00422	0.00205					0.64	-0.002	0.001528	0.00147	-0.00025					0.63467	0.0057	0.63467	0.0198	0.63467	0.0174			682.906	33.4643		682.896	2032.41		118	100.575	0.25		118	100.43	1.01136
0.64533	-0.00201	0.00032	-0.00421	0.00209					0.64533	-0.00201	0.00148	0.00156	-0.00029					0.64	0.0063	0.64	0.018	0.64	0.0186			682.913	41.0714		682.904	2072.55		119	100.578	0		119	100.433	1.36364
0.65067	-0.00205	0.00035	-0.0043	0.0021					0.65067	-0.00205	0.001472	0.00162	-0.00037					0.64533	0.0071	0.64533	0.0159	0.64533	0.0166			682.921	36.3869		682.911	2105.72		120	100.59	0		120	100.436	2.45455
0.656	-0.00206	0.00026	-0.0044	0.0021					0.656	-0.00206	0.001472	0.00162	-0.0003					0.65067	0.0071	0.65067	0.0153	0.65067	0.0178			682.928	33.7024		682.919	2061.86		121	100.593	1.02976		121	100.438	1.5
0.66133	-0.00202	0.00031	-0.0045	0.00216					0.66133	-0.00202	0.00144	0.00157	-0.0003					0.656	0.0068	0.656	0.0129	0.656	0.0188			682.936	43.4821		682.927	2068.62		122	100.596	1.14286		122	100.441	2.36364
0.66667	-0.00197	0.00024	-0.0046	0.00223					0.66667	-0.00197	0.001376	0.00162	-0.00035					0.66133	0.0064	0.66133	0.0144	0.66133	0.0194			682.943	46.1726		682.934	2110.5		123	100.599	0.178571		123	100.444	4.47727
0.672	-0.00195	0.00022	-0.00472	0.00232					0.672	-0.00195	0.001312	0.00163	-0.00043					0.66667	0.0057	0.66667	0.0126	0.66667	0.0202			682.951	48.6667		682.942	2315.16		124	100.601	0.107143		124	100.447	5.46591
0.67733	-0.00195	0.00012	-0.00485	0.00241					0.67733	-0.00195	0.001384	0.00163	-0.00033					0.672	0.006	0.672	0.0132	0.672	0.02			682.958	52.7679		682.949	2512.09		125	100.604	0.0357143		125	100.45	4.43182
0.68267	-0.00191	0.0001	-0.00489	0.00239					0.68267	-0.00191	0.00128	0.00152	-0.0003					0.67733	0.0058	0.67733	0.0132	0.67733	0.0202			682.966	83.2679		682.957	2842.28		126	100.607	0.107143		126	100.453	4.82955
0.688	-0.00195	8e-05	-0.00503	0.00231					0.688	-0.00195	0.001256	0.00152	-0.00025					0.68267	0.0073	0.68267	0.015	0.68267	0.0204			682.973	226.488		682.964	3498.92		127	100.61	0.285714		127	100.456	4.01136
0.69333	-0.00181	-4e-05	-0.00498	0.00231					0.69333	-0.00181	0.001224	0.00164	-0.00033					0.688	0.007	0.688	0.0123	0.688	0.0194			682.981	529.75		682.972	6670.56		128	100.613	0.464286		128	100.459	4
0.69867	-0.00176	0	-0.00508	0.00231					0.69867	-0.00176	0.001288	0.00162	-0.00034					0.69333	0.0069	0.69333	0.0111	0.69333	0.02			682.988	1075.04		682.979	18633.3		129	100.616	0.392857		129	100.462	0.772727
0.704	-0.00173	-2e-05	-0.00526	0.0023					0.704	-0.00173	0.001328	0.0016	-0.00027					0.69867	0.0077	0.69867	0.012	0.69867	0.021			682.996	1680.54		682.987	46455.9		130	100.619	0.119048		130	100.464	0.818182
0.70933	-0.00172	-2e-05	-0.00536	0.00235					0.70933	-0.00172	0.001368	0.00164	-0.00028					0.704	0.0075	0.704	0.0123	0.704	0.023			683.003	1897.43		682.994	83955.4		131	100.622	0		131	100.467	1.09091
0.71467	-0.00176	-0.00012	-0.00544	0.00231					0.71467	-0.00176	0.001344	0.00158	-0.0004					0.70933	0.0072	0.70933	0.0135	0.70933	0.0238			683.011	1610.25		683.002	109113		132	100.624	0.214286		132	100.47	0.454545
0.72	-0.00175	-0.00019	-0.00541	0.00234					0.72	-0.00175	0.001352	0.00157	-0.00038					0.71467	0.0075	0.71467	0.015	0.71467	0.0234			683.018	976.345		683.009	102934		133	100.627	0.142857		133	100.473	0.954545
0.72533	-0.00173	-0.00013	-0.00548	0.00236					0.72533	-0.00173	0.001328	0.00151	-0.00037					0.72	0.0064	0.72	0.0165	0.72	0.0226			683.026	423.774		683.017	72470.5		134	100.63	0.428571		134	100.476	0.772727
0.73067	-0.00171	-8e-05	-0.00558	0.00234					0.73067	-0.00171	0.001304	0.00153	-0.0003					0.72533	0.0063	0.72533	0.0165	0.72533	0.0232			683.034	133.286		683.024	37620.2		135	100.633	0.244048		135	100.479	0.681818
0.736	-0.0016	-0.00013	-0.00571	0.00229					0.736	-0.0016	0.001216	0.00154	-0.00029					0.73067	0.0058	0.73067	0.0153	0.73067	0.024			683.041	53.8929		683.032	15867		136	100.636	0.714286		136	100.482	0.136364
0.74133	-0.00158	-0.00021	-0.0058	0.00223					0.74133	-0.00158	0.001168	0.00163	-0.00025					0.736	0.0065	0.736	0.0147	0.736	0.0238			683.048	34.6429		683.039	6146.41		137	100.639	0.714286		137	100.484	0.0454545
0.74667	-0.00166	-0.00027	-0.00586	0.00227					0.74667	-0.00166	0.001192	0.00171	-0.00025					0.74133	0.0064	0.74133	0.0153	0.74133	0.0252			683.056	37.25		683.047	3125.41		138	100.642	0.142857		138	100.487	0
0.752	-0.00161	-0.00034	-0.00586	0.00228					0.752	-0.00161	0.001208	0.00162	-0.00026					0.74667	0.0075	0.74667	0.0135	0.74667	0.0238			683.064	31.25		683.054	2033.91		139	100.645	0		139	100.49	0.0909091
0.75733	-0.00152	-0.00034	-0.00583	0.00231					0.75733	-0.00152	0.001216	0.00174	-0.00031					0.752	0.0078	0.752	0.0132	0.752	0.025			683.071	28.7143		683.062	1750.41		140	100.65	0		140	100.493	2.04545
0.76267	-0.00149	-0.0004	-0.00582	0.00234					0.76267	-0.00149	0.00116	0.00172	-0.00025					0.75733	0.0082	0.75733	0.0126	0.75733	0.0242			683.079	24.6786		683.069	1645.43		141	100.653	0.178571		141	100.496	2.09091
0.768	-0.00147	-0.00041	-0.00588	0.00241					0.768	-0.00147	0.001104	0.00164	-0.00025					0.76267	0.0078	0.76267	0.0126	0.76267	0.0266			683.086	25.1071		683.077	1625.6		142	100.656	0.0357143		142	100.499	1.90909
0.77333	-0.00153	-0.00039	-0.00597	0.00239					0.77333	-0.00153	0.001112	0.00173	-0.00025					0.768	0.0071	0.768	0.0114	0.768	0.0284			683.094	32.5		683.085	1727.17		143	100.659	0		143	100.502	0.136364
0.77867	-0.0016	-0.00053	-0.00603	0.00234					0.77867	-0.0016	0.00104	0.00173	-0.00019					0.77333	0.0079	0.77333	0.012	0.77333	0.0292			683.101	41.0357		683.092	1765.36		144	100.679	0		144	100.505	3.51136
0.784	-0.00159	-0.00056	-0.00605	0.00235					0.784	-0.00159	0.00104	0.0017	-0.00026					0.77867	0.0085	0.77867	0.0111	0.77867	0.0306			683.109	39.9286		683.1	1839.1		145	100.682	0.142857		145	100.508	10.4205
0.78933	-0.00152	-0.00058	-0.00609	0.00239					0.78933	-0.00152	0.00104	0.00163	-0.00032					0.784	0.0078	0.784	0.0093	0.784	0.0308			683.116	49.6786		683.107	1906.94		146	100.685	0.214286		146	100.51	0
0.79467	-0.00156	-0.00058	-0.00608	0.00234					0.79467	-0.00156	0.001008	0.00162	-0.00042					0.78933	0.0082	0.78933	0.009	0.78933	0.0314			683.124	38.2143		683.115	2001.55		147	100.688	0.178571		147	100.522	0
0.8	-0.00156	-0.00063	-0.00606	0.00225					0.8	-0.00156	0.000968	0.00153	-0.00039					0.79467	0.0087	0.79467	0.0102	0.79467	0.0308			683.131	48.7857		683.122	2233.08		148	100.691	1.17857		148	100.525	4.81818
0.80533	-0.00155	-0.00065	-0.00611	0.00219					0.80533	-0.00155	0.000984	0.00156	-0.00034					0.8	0.0089	0.8	0.0093	0.8	0.0306			683.139	100.964		683.13	2621.47		149	100.694	0.630952		149	100.528	4.82955
0.81067	-0.00143	-0.00068	-0.00621	0.00223					0.81067	-0.00143	0.00104	0.0016	-0.0003					0.80533	0.009	0.80533	0.0108	0.80533	0.0304			683.146	287.75		683.137	4191.27		150	100.697	0.410714		150	100.531	0.727273
0.816	-0.00142	-0.00074	-0.00626	0.00224					0.816	-0.00142	0.001024	0.00164	-0.00026					0.81067	0.0084	0.81067	0.012	0.81067	0.0314			683.154	631.714		683.145	9932		151	100.7	0		151	100.534	0.727273
0.82133	-0.00136	-0.00071	-0.00622	0.00229					0.82133	-0.00136	0.001096	0.00161	-0.0002					0.816	0.0079	0.816	0.0129	0.816	0.0326			683.161	991.25		683.152	25522.3		152	100.703	0		152	100.537	0.602273
0.82667	-0.00133	-0.00075	-0.00624	0.00218					0.82667	-0.00133	0.001032	0.0016	-0.00038					0.82133	0.008	0.82133	0.0105	0.82133	0.0332			683.169	1218.89		683.16	48537.2		153	100.705	0.0357143		153	100.539	0
0.832	-0.00134	-0.00084	-0.00637	0.00214					0.832	-0.00134	0.001024	0.00166	-0.00037					0.82667	0.0077	0.82667	0.0114	0.82667	0.033			683.177	1098.18		683.167	65691.2		154	100.708	0.428571		154	100.542	0
0.83733	-0.00131	-0.00089	-0.00645	0.0021					0.83733	-0.00131	0.001088	0.00166	-0.00023					0.832	0.0078	0.832	0.0138	0.832	0.0322			683.184	752.214		683.175	65107.3		155	100.711	0		155	100.545	0.0113636
0.84267	-0.00139	-0.00096	-0.0065	0.00201					0.84267	-0.00139	0.00112	0.0017	-0.00024					0.83733	0.0093	0.83733	0.0102	0.83733	0.035			683.192	351.893		683.182	47777.8		156	100.717	0		156	100.548	2.125
0.848	-0.0014	-0.00108	-0.00641	0.00197					0.848	-0.0014	0.001112	0.00181	-0.00021					0.84267	0.0091	0.84267	0.009	0.84267	0.0372			683.199	137.857		683.19	26560.3		157	100.72	0.607143		157	100.551	2.05682
0.85333	-0.00131	-0.00107	-0.00658	0.00206					0.85333	-0.00131	0.00116	0.00175	-0.00017					0.848	0.0089	0.848	0.0096	0.848	0.0358			683.207	36.2083		683.197	11388.2		158	100.723	0.642857		158	100.554	0
0.85867	-0.00123	-0.00103	-0.00663	0.00211					0.85867	-0.00123	0.001192	0.0017	-6e-05					0.85333	0.0089	0.85333	0.0084	0.85333	0.0362			683.214	24.9524		683.205	4584.69		159	100.726	1.32143		159	100.56	0
0.864	-0.00121	-0.00102	-0.00661	0.00209					0.864	-0.00121	0.001144	0.00162	-7e-05					0.85867	0.0091	0.85867	0.0105	0.85867	0.0356			683.222	25.0595		683.212	2281		160	100.728	1.53571		160	100.562	1.09091
0.86933	-0.00122	-0.00107	-0.00652	0.00203					0.86933	-0.00122	0.00116	0.00163	-8e-05					0.864	0.0084	0.864	0.0099	0.864	0.0366			683.229	17.6726		683.22	1644.27		161	100.731	1.28571		161	100.565	0.409091
0.87467	-0.0013	-0.00115	-0.00655	0.00202					0.87467	-0.0013	0.001184	0.00167	-6e-05					0.86933	0.0092	0.86933	0.0102	0.86933	0.0368			683.237	22.8929		683.227	1354.18		162	100.734	0.821429		162	100.568	2.26136
0.88	-0.00126	-0.00115	-0.00661	0.00197					0.88	-0.00126	0.001296	0.0017	0					0.87467	0.0091	0.87467	0.0111	0.87467	0.0374			683.244	20.9643		683.235	1272.05		163	100.737	0.0714286		163	100.571	2.63636
0.88533	-0.00115	-0.00114	-0.00665	0.00193					0.88533	-0.00115	0.001256	0.00174	-1e-05					0.88	0.0096	0.88	0.0108	0.88	0.038			683.252	28.6786		683.242	1239.39		164	100.74	0.107143		164	100.574	2.625
0.89067	-0.00114	-0.00108	-0.00679	0.00196					0.89067	-0.00114	0.00124	0.00179	-0.0001					0.88533	0.0098	0.88533	0.0138	0.88533	0.0378			683.259	26.6012		683.25	1212.39		165	100.743	0.178571		165	100.577	0.397727
0.896	-0.0012	-0.00106	-0.00678	0.00205					0.896	-0.0012	0.001256	0.00179	-3e-05					0.89067	0.0104	0.89067	0.0141	0.89067	0.0384			683.267	12.744		683.258	1181.03		166	100.746	0		166	100.58	0.477273
0.90133	-0.00115	-0.00097	-0.00676	0.00203					0.90133	-0.00115	0.001312	0.00179	-0.00017					0.896	0.0097	0.896	0.0141	0.896	0.0374			683.274	5.47024		683.265	1205.82		167	100.749	0		167	100.583	0.0909091
0.90667	-0.00116	-0.0012	-0.00668	0.00197					0.90667	-0.00116	0.001312	0.00181	-0.00013					0.90133	0.01	0.90133	0.0123	0.90133	0.0374			683.282	7.07738		683.273	1180.77		168	100.752	0.136905		168	100.586	0.0454545
0.912	-0.00122	-0.00121	-0.0067	0.00193					0.912	-0.00122	0.00136	0.0019	-3e-05					0.90667	0.0091	0.90667	0.0153	0.90667	0.0378			683.289	13.5179		683.28	1310.67		169	100.754	0.285714		169	100.588	0
0.91733	-0.00133	-0.00128	-0.00668	0.00184					0.91733	-0.00133	0.001368	0.00186	-8e-05					0.912	0.0095	0.912	0.015	0.912	0.0404			683.297	22.3571		683.288	1469.9		170	100.757	0.214286		170	100.597	0
0.92267	-0.0014	-0.00139	-0.00669	0.00193					0.92267	-0.0014	0.001288	0.00194	-5e-05					0.91733	0.0099	0.91733	0.0138	0.91733	0.0406			683.304	35.6548		683.295	1675.52		171	100.76	0.178571		171	100.6	0.25
0.928	-0.00146	-0.00146	-0.00682	0.00191					0.928	-0.00146	0.001312	0.00187	-5e-05					0.92267	0.0102	0.92267	0.0141	0.92267	0.0408			683.312	117.786		683.303	2317.16		172	100.763	0.214286		172	100.603	0.409091
0.93333	-0.00143	-0.00136	-0.00679	0.00195					0.93333	-0.00143	0.001448	0.00188	-1e-05					0.928	0.01	0.928	0.0183	0.928	0.0412			683.319	285.25		683.31	4974.75		173	100.766	0.285714		173	100.606	0.363636
0.93867	-0.00138	-0.00142	-0.00678	0.00194					0.93867	-0.00138	0.00148	0.0019	0					0.93333	0.0101	0.93333	0.018	0.93333	0.042			683.327	448		683.318	12494.4		174	100.769	0.214286		174	100.609	0.363636
0.944	-0.00137	-0.00145	-0.00689	0.00186					0.944	-0.00137	0.001456	0.00189	-3e-05					0.93867	0.0103	0.93867	0.0168	0.93867	0.0412			683.335	567.036		683.325	25555.5		175	100.772	0.0714286		175	100.612	0.113636
0.94933	-0.00138	-0.00146	-0.00693	0.0018					0.94933	-0.00138	0.001544	0.00196	5e-05					0.944	0.0117	0.944	0.0171	0.944	0.0426			683.342	543.214		683.333	37146.6		176	100.775	0.0357143		176	100.615	0
0.95467	-0.00135	-0.00146	-0.00687	0.00176					0.95467	-0.00135	0.001632	0.00195	0.00011					0.94933	0.0123	0.94933	0.0144	0.94933	0.0422			683.35	405.101		683.34	39013.7		177	100.778	0.285714		177	100.629	0
0.96	-0.00139	-0.00148	-0.0069	0.0017					0.96	-0.00139	0.001648	0.00184	9e-05					0.95467	0.012	0.95467	0.0153	0.95467	0.0438			683.357	232.988		683.348	29658.6		178	100.781	0.285714		178	100.632	0.0454545
0.96533	-0.00141	-0.00149	-0.00691	0.00171					0.96533	-0.00141	0.001584	0.00189	0.00014					0.96	0.0116	0.96	0.0162	0.96	0.043			683.365	96.994		683.355	16533.1		179	100.783	0		179	100.635	0.772727
0.97067	-0.00133	-0.00153	-0.00693	0.00169					0.97067	-0.00133	0.001608	0.00194	0.00031					0.96533	0.0115	0.96533	0.015	0.96533	0.042			683.372	37.9286		683.363	7092.56		180	100.801	0		180	100.638	0.863636
0.976	-0.00128	-0.0016	-0.00694	0.00167					0.976	-0.00128	0.001656	0.00193	0.00031					0.97067	0.0119	0.97067	0.0174	0.97067	0.041			683.38	19.0714		683.37	2968.77		181	100.804	0.107143		181	100.641	0.602273
0.98133	-0.00135	-0.00157	-0.00688	0.00156					0.98133	-0.00135	0.001712	0.00202	0.00023					0.976	0.0113	0.976	0.0186	0.976	0.0408			683.387	7.14286		683.378	1559.66		182	100.807	0.142857		182	100.643	0
0.98667	-0.00136	-0.0016	-0.00682	0.0016					0.98667	-0.00136	0.001728	0.00213	0.00021					0.98133	0.0129	0.98133	0.0201	0.98133	0.0422			683.395	10.3571		683.386	1080.45		183	100.809	0.392857		183	100.646	0.0113636
0.992	-0.00143	-0.00157	-0.00689	0.00164					0.992	-0.00143	0.001784	0.00217	0.00033					0.98667	0.0128	0.98667	0.0189	0.98667	0.0424			683.402	9.54762		683.393	965.273		184	100.812	0		184	100.649	0.136364
0.99733	-0.00141	-0.00164	-0.00685	0.00168					0.99733	-0.00141	0.001848	0.00225	0.00036					0.992	0.013	0.992	0.0171	0.992	0.043			683.41	11.4524		683.401	945.545		185	100.853	0		185	100.652	0.363636
1.00267	-0.00135	-0.00168	-0.00683	0.00163					1.00267	-0.00135	0.001888	0.00218	0.0003					0.99733	0.0137	0.99733	0.0165	0.99733	0.043			683.417	14.7857		683.408	1015.06		186	100.856	3.82143		186	100.655	0.272727
1.008	-0.00135	-0.00168	-0.00689	0.00156					1.008	-0.00135	0.001952	0.0021	0.00025					1.00267	0.0132	1.00267	0.0189	1.00267	0.0426			683.425	16.9286		683.416	943.148		187	100.859	4.17857		187	100.658	2.36364
1.01333	-0.00153	-0.00167	-0.0069	0.00161					1.01333	-0.00153	0.002048	0.00208	0.00028					1.008	0.0132	1.008	0.0195	1.008	0.0434			683.432	12.6429		683.423	910.25		188	100.862	0.452381		188	100.661	2.81818
1.01867	-0.0015	-0.00156	-0.00688	0.00156					1.01867	-0.0015	0.00212	0.00225	0.00025					1.01333	0.0135	1.01333	0.0207	1.01333	0.0424			683.44	11.2857		683.431	852.591		189	100.864	0		189	100.664	2.86364
1.024	-0.00144	-0.00158	-0.00693	0.00156					1.024	-0.00144	0.002096	0.00229	0.00034					1.01867	0.0127	1.01867	0.0207	1.01867	0.0426			683.447	17.4643		683.438	888.955		190	100.876	0		190	100.666	0.954545
1.02933	-0.00137	-0.00174	-0.00693	0.00163					1.02933	-0.00137	0.002016	0.00226	0.00032					1.024	0.0133	1.024	0.0192	1.024	0.0432			683.455	20.369		683.446	857.466		191	100.879	1.96429		191	100.669	0.0454545
1.03467	-0.00138	-0.00173	-0.00689	0.00165					1.03467	-0.00138	0.001984	0.00231	0.0003					1.02933	0.014	1.02933	0.0195	1.02933	0.043			683.462	21.8571		683.453	947.477		192	100.882	0.25		192	100.672	0.454545
1.04	-0.00154	-0.0017	-0.0069	0.00159					1.04	-0.00154	0.00204	0.00227	0.00024					1.03467	0.0147	1.03467	0.0222	1.03467	0.042			683.47	16.4762		683.461	1028.74		193	100.885	0.285714		193	100.675	0.681818
1.04533	-0.00156	-0.00168	-0.00687	0.00146					1.04533	-0.00156	0.00208	0.00227	0.00027					1.04	0.0132	1.04	0.0189	1.04	0.043			683.478	43.1845		683.468	1276.98		194	100.888	0.321429		194	100.678	1.22727
1.05067	-0.00157	-0.0018	-0.00693	0.00155					1.05067	-0.00157	0.002152	0.00234	0.00031					1.04533	0.0126	1.04533	0.0192	1.04533	0.0434			683.485	99.1667		683.476	2540.27		195	100.89	0.0833333		195	100.681	0.772727
1.056	-0.00156	-0.00179	-0.00694	0.00162					1.056	-0.00156	0.002176	0.00231	0.00032					1.05067	0.012	1.05067	0.0213	1.05067	0.0426			683.493	192.405		683.483	5896.27		196	100.893	0		196	100.684	0.727273
1.06133	-0.00158	-0.00183	-0.00695	0.00166					1.06133	-0.00158	0.002184	0.00236	0.00039					1.056	0.0125	1.056	0.0231	1.056	0.0434			683.5	287.31		683.491	11936.6		197	100.896	0.107143		197	100.687	0.181818
1.06667	-0.00159	-0.00177	-0.00691	0.00164					1.06667	-0.00159	0.002328	0.00244	0.00039					1.06133	0.0125	1.06133	0.0249	1.06133	0.045			683.508	289.571		683.499	17671.6		198	100.899	0.178571		198	100.69	0
1.072	-0.00155	-0.00183	-0.0068	0.00169					1.072	-0.00155	0.002304	0.00237	0.00034					1.06667	0.0128	1.06667	0.0258	1.06667	0.046			683.515	219.643		683.506	19432.3		199	100.902	0.75		199	100.695	0
1.07733	-0.00148	-0.00182	-0.00678	0.00169					1.07733	-0.00148	0.002368	0.00241	0.00034					1.072	0.0134	1.072	0.0285	1.072	0.0442			683.523	103.393		683.514	15917.1		200	100.905	0.321429		200	100.698	0.136364
1.08267	-0.00158	-0.00176	-0.00683	0.00164					1.08267	-0.00158	0.002424	0.0024	0.00042					1.07733	0.0132	1.07733	0.0303	1.07733	0.0458			683.53	45.7917		683.521	9861.92		201	100.908	0		201	100.701	0.227273
1.088	-0.0016	-0.00174	-0.00683	0.00169					1.088	-0.0016	0.002432	0.00233	0.00047					1.08267	0.0135	1.08267	0.0315	1.08267	0.0468			683.538	12.2083		683.529	4894.77		202	100.911	0		202	100.704	2.36364
1.09333	-0.00156	-0.00174	-0.00677	0.00164					1.09333	-0.00156	0.002488	0.00221	0.00046					1.088	0.0125	1.088	0.0294	1.088	0.0468			683.545	9.44643		683.536	2115.94		203	100.914	0.571429		203	100.707	2.45455
1.09867	-0.00156	-0.00175	-0.00683	0.00171					1.09867	-0.00156	0.002536	0.00223	0.00043					1.09333	0.0127	1.09333	0.0294	1.09333	0.0454			683.553	8.89286		683.544	1187.98		204	100.916	0.678571		204	100.71	2.36364
1.104	-0.00156	-0.00179	-0.00684	0.00164					1.104	-0.00156	0.00252	0.00222	0.00043					1.09867	0.0136	1.09867	0.0315	1.09867	0.0454			683.56	12.6429		683.551	738.318		205	100.919	1.64286		205	100.713	0
1.10933	-0.00154	-0.00182	-0.00682	0.00171					1.10933	-0.00154	0.00256	0.00223	0.00041					1.104	0.0137	1.104	0.033	1.104	0.0448			683.568	16		683.559	693.477		206	100.922	1.21429		206	100.716	0.454545
1.11467	-0.0015	-0.00175	-0.00681	0.00175					1.11467	-0.0015	0.002632	0.00225	0.00034					1.10933	0.0138	1.10933	0.03	1.10933	0.0454			683.575	15.6786		683.566	686.284		207	100.925	1.17857		207	100.719	0
1.12	-0.00147	-0.00177	-0.00675	0.00182					1.12	-0.00147	0.002608	0.00225	0.00032					1.11467	0.0143	1.11467	0.0303	1.11467	0.0448			683.583	10.4583		683.574	684.58		208	100.928	0		208	100.747	0
1.12533	-0.00157	-0.00182	-0.00668	0.00187					1.12533	-0.00157	0.002576	0.00226	0.00041					1.12	0.0141	1.12	0.0288	1.12	0.047			683.591	7.39286		683.581	647.5		209	100.931	1.2381		209	100.75	0.681818
1.13067	-0.00159	-0.00185	-0.00658	0.00188					1.13067	-0.00159	0.002632	0.00216	0.00035					1.12533	0.0144	1.12533	0.0285	1.12533	0.0478			683.598	0		683.589	664.057		210	100.934	1.79762		210	100.753	3.69318
1.136	-0.00154	-0.00189	-0.00658	0.00192					1.136	-0.00154	0.002736	0.00214	0.00038					1.13067	0.0139	1.13067	0.0318	1.13067	0.0478			683.606	3.30952		683.596	656.318		211	100.937	3.14286		211	100.756	3.40909
1.14133	-0.00153	-0.00188	-0.00658	0.00194					1.14133	-0.00153	0.002736	0.00214	0.00034					1.136	0.0139	1.136	0.0318	1.136	0.0468			683.613	5.52381		683.604	666.727		212	100.94	0		212	100.759	2.77273
1.14667	-0.00159	-0.00186	-0.00662	0.00193					1.14667	-0.00159	0.002808	0.00216	0.00032					1.14133	0.0147	1.14133	0.0345	1.14133	0.0472			683.621	9.14286		683.611	680.159		213	100.971	0		213	100.762	0
1.152	-0.00157	-0.0019	-0.00659	0.00202					1.152	-0.00157	0.00292	0.00219	0.00033					1.14667	0.0147	1.14667	0.0345	1.14667	0.0474			683.628	4.6131		683.619	690		214	100.974	8.25		214	100.765	3.54545
1.15733	-0.00156	-0.00185	-0.00659	0.00206					1.15733	-0.00156	0.00288	0.00223	0.00036					1.152	0.0155	1.152	0.0345	1.152	0.0484			683.636	2.29762		683.626	696.318		215	100.977	9.78571		215	100.768	3.60227
1.16267	-0.00152	-0.00186	-0.0066	0.00219					1.16267	-0.00152	0.002872	0.00219	0.00037					1.15733	0.0156	1.15733	0.033	1.15733	0.051			683.643	20.3929		683.634	839.773		216	100.98	9.60714		216	100.77	3.22727
1.168	-0.0016	-0.00185	-0.00655	0.00217					1.168	-0.0016	0.00288	0.00219	0.00038					1.16267	0.0166	1.16267	0.0342	1.16267	0.0496			683.651	47.3452		683.641	1289.85		217	100.983	6.17857		217	100.773	2.5
1.17333	-0.00162	-0.00187	-0.00654	0.00214					1.17333	-0.00162	0.00288	0.00219	0.00028					1.168	0.0154	1.168	0.0294	1.168	0.0518			683.658	84.1905		683.649	2447.85		218	100.986	6.21429		218	100.776	3.04545
1.17867	-0.00159	-0.0018	-0.00657	0.0022					1.17867	-0.00159	0.002912	0.00215	0.00032					1.17333	0.0153	1.17333	0.0294	1.17333	0.053			683.666	120.31		683.657	4674.39		219	100.989	0		219	100.779	2.90909
1.184	-0.00156	-0.00178	-0.00648	0.00216					1.184	-0.00156	0.002952	0.00207	0.00033					1.17867	0.015	1.17867	0.0282	1.17867	0.0534			683.673	136.75		683.664	7701.5		220	101.11	0		220	100.782	0.0909091
1.18933	-0.00146	-0.00175	-0.0065	0.00218					1.18933	-0.00146	0.002952	0.00205	0.0004					1.184	0.0142	1.184	0.0261	1.184	0.0528			683.681	74.3214		683.672	9003.84		221	101.113	2.61905		221	100.785	0.318182
1.19467	-0.0014	-0.00177	-0.00636	0.00217					1.19467	-0.0014	0.003008	0.00207	0.00041					1.18933	0.0141	1.18933	0.0276	1.18933	0.052			683.688	24.6548		683.679	7665.06		222	101.116	0.732142		222	100.788	0.409091
1.2	-0.00142	-0.00176	-0.00635	0.00224					1.2	-0.00142	0.00304	0.00202	0.00042					1.19467	0.0132	1.19467	0.0285	1.19467	0.053			683.696	0		683.687	4702.74		223	101.119	0		223	100.791	0.5
1.20533	-0.00133	-0.00168	-0.00627	0.0022					1.20533	-0.00133	0.003048	0.00201	0.0005					1.2	0.0134	1.2	0.0312	1.2	0.0544			683.703	17		683.694	2295.39		224	101.157	0		224	100.794	0.5
1.21067	-0.00133	-0.00171	-0.00621	0.00226					1.21067	-0.00133	0.003056	0.00199	0.00056					1.20533	0.0146	1.20533	0.0342	1.20533	0.0558			683.711	5.35714		683.702	1103.18		225	101.16	0.0952381		225	100.796	0.181818
1.216	-0.00146	-0.00167	-0.00617	0.00235					1.216	-0.00146	0.00308	0.00205	0.00048					1.21067	0.0149	1.21067	0.0336	1.21067	0.0564			683.718	7.75		683.709	614.148		226	101.162	0		226	100.799	0.136364
1.22133	-0.00146	-0.00169	-0.00614	0.00233					1.22133	-0.00146	0.003128	0.00204	0.00041					1.216	0.0141	1.216	0.0351	1.216	0.0574			683.726	10.0357		683.717	505.148		227	101.177	0		227	100.802	0.0909091
1.22667	-0.00144	-0.00169	-0.00607	0.00239					1.22667	-0.00144	0.003048	0.00201	0.00039					1.22133	0.0133	1.22133	0.0318	1.22133	0.059			683.734	11.4643		683.724	500.989		228	101.18	1.53571		228	100.805	0
1.232	-0.00132	-0.00173	-0.00603	0.00239					1.232	-0.00132	0.003096	0.00188	0.00039					1.22667	0.0128	1.22667	0.0309	1.22667	0.0598			683.741	0		683.732	529.602		229	101.183	1.7619		229	100.808	0
1.23733	-0.00135	-0.00173	-0.0059	0.00243					1.23733	-0.00135	0.003168	0.00191	0.00037					1.232	0.0136	1.232	0.0327	1.232	0.057			683.749	0.684524		683.739	525.761		230	101.186	1.58333		230	100.811	0.0909091
1.24267	-0.00128	-0.00169	-0.00581	0.00239					1.24267	-0.00128	0.003168	0.00203	0.00044					1.23733	0.013	1.23733	0.0342	1.23733	0.0574			683.756	2.42262		683.747	483.761		231	101.189	0		231	100.814	0.363636
1.248	-0.00127	-0.00157	-0.00586	0.00248					1.248	-0.00127	0.00316	0.00199	0.00048					1.24267	0.0139	1.24267	0.0333	1.24267	0.0572			683.764	13.3571		683.755	459.875		232	101.203	0		232	100.817	0.818182
1.25333	-0.00126	-0.00157	-0.00591	0.00243					1.25333	-0.00126	0.00316	0.00192	0.00042					1.248	0.0141	1.248	0.0336	1.248	0.0576			683.771	11.7857		683.762	470.557		233	101.206	0.178571		233	100.82	0.431818
1.25867	-0.00125	-0.0015	-0.0058	0.00236					1.25867	-0.00125	0.003224	0.00193	0.00051					1.25333	0.0137	1.25333	0.0315	1.25333	0.059			683.779	15.6071		683.769	472.068		234	101.209	0.464286		234	100.823	0.465909
1.264	-0.00116	-0.00151	-0.00567	0.00243					1.264	-0.00116	0.003192	0.00198	0.00046					1.25867	0.014	1.25867	0.0309	1.25867	0.061			683.786	14.2857		683.777	480.966		235	101.212	0		235	100.825	1.5
1.26933	-0.00108	-0.00161	-0.00559	0.00237					1.26933	-0.00108	0.003184	0.00203	0.00049					1.264	0.0144	1.264	0.0324	1.264	0.0614			683.794	13.3571		683.785	497.261		236	101.215	0.166667		236	100.828	2.10227
1.27467	-0.00102	-0.00166	-0.00548	0.00242					1.27467	-0.00102	0.003224	0.00196	0.00048					1.26933	0.0142	1.26933	0.0312	1.26933	0.0618			683.801	14.1429		683.792	524.591		237	101.218	0.428571		237	100.831	0.738636
1.28	-0.00104	-0.00161	-0.0054	0.00246					1.28	-0.00104	0.003208	0.00184	0.00052					1.27467	0.0149	1.27467	0.0318	1.27467	0.0618			683.809	22.1071		683.8	564.625		238	101.22	0.0833333		238	100.834	0
1.28533	-0.00106	-0.00159	-0.00532	0.00247					1.28533	-0.00106	0.003176	0.00186	0.00042					1.28	0.0145	1.28	0.0333	1.28	0.064			683.816	30.9286		683.807	675.42		239	101.223	0.0357143		239	100.84	0
1.29067	-0.00109	-0.0016	-0.00536	0.00266					1.29067	-0.00109	0.003232	0.00181	0.0004					1.28533	0.0143	1.28533	0.0336	1.28533	0.0632			683.824	56.9643		683.815	1114.28		240	101.226	0.678571		240	100.843	0.0454545
1.296	-0.00109	-0.00158	-0.0053	0.00269					1.296	-0.00109	0.003248	0.00184	0.00038					1.29067	0.0136	1.29067	0.0327	1.29067	0.0656			683.831	69.6429		683.822	1869.73		241	101.229	0.565476		241	100.846	0
1.30133	-0.00106	-0.0015	-0.00536	0.00272					1.30133	-0.00106	0.003296	0.00176	0.0005					1.296	0.0126	1.296	0.0327	1.296	0.0664			683.839	57.994		683.83	3025.5		242	101.232	0		242	100.86	0
1.30667	-0.00105	-0.00149	-0.00522	0.0028					1.30667	-0.00105	0.003264	0.00181	0.00046					1.30133	0.0123	1.30133	0.0339	1.30133	0.0654			683.846	27.9881		683.837	3587.38		243	101.246	0		243	100.863	0.363636
1.312	-0.00096	-0.00148	-0.00516	0.00268					1.312	-0.00096	0.003208	0.00186	0.00045					1.30667	0.0116	1.30667	0.0339	1.30667	0.0666			683.854	10.244		683.845	3178.84		244	101.249	0.535714		244	100.866	0.409091
1.31733	-0.00096	-0.00151	-0.00516	0.0027					1.31733	-0.00096	0.00324	0.00186	0.0005					1.312	0.0108	1.312	0.0348	1.312	0.0676			683.862	8.82143		683.852	2003.09		245	101.252	0		245	100.869	0.409091
1.32267	-0.00092	-0.00154	-0.00506	0.0027					1.32267	-0.00092	0.00328	0.00178	0.0005					1.31733	0.011	1.31733	0.0354	1.31733	0.0674			683.869	0		683.86	1092.95		246	101.278	0		246	100.872	0.5
1.328	-0.00099	-0.00149	-0.00508	0.00266					1.328	-0.00099	0.003288	0.00171	0.00052					1.32267	0.0117	1.32267	0.0333	1.32267	0.07			683.884	0		683.867	602.045		247	101.281	0.136905		247	100.875	3.86364
1.33333	-0.00101	-0.00148	-0.00506	0.00266					1.33333	-0.00101	0.003256	0.0016	0.00048					1.328	0.0125	1.328	0.0327	1.328	0.0696			683.892	12.7143		683.875	434.307		248	101.284	1.14286		248	100.877	4.09091
1.33867	-0.00101	-0.00149	-0.00496	0.00278					1.33867	-0.00101	0.00328	0.00163	0.00048					1.33333	0.013	1.33333	0.0315	1.33333	0.0696			683.899	6.59524		683.883	352.352		249	101.287	1.5		249	100.88	8.95455
1.344	-0.00095	-0.00146	-0.00485	0.00275					1.344	-0.00095	0.003248	0.00156	0.00047					1.33867	0.0128	1.33867	0.0312	1.33867	0.0714			683.907	7.60714		683.89	364.591		250	101.29	1.06548		250	100.883	5.77273
1.34933	-0.00088	-0.00151	-0.00479	0.00269					1.34933	-0.00088	0.003232	0.00158	0.00048					1.344	0.0125	1.344	0.0312	1.344	0.0714			683.914	7.28571		683.898	369.273		251	101.293	0		251	100.886	4.95455
1.35467	-0.00085	-0.00153	-0.00474	0.0028					1.35467	-0.00085	0.003208	0.0016	0.00052					1.34933	0.0127	1.34933	0.0324	1.34933	0.0706			683.922	5.92857		683.905	433.011		252	101.302	0		252	100.889	0.227273
1.36	-0.00079	-0.00146	-0.00468	0.0028					1.36	-0.00079	0.003208	0.00164	0.00059					1.35467	0.0123	1.35467	0.0315	1.35467	0.0718			683.929	3.57143		683.913	439.352		253	101.305	0.0714286		253	100.892	0.181818
1.36533	-0.00086	-0.00148	-0.00475	0.00281					1.36533	-0.00086	0.003216	0.0016	0.00065					1.36	0.0127	1.36	0.0321	1.36	0.0736			683.937	2.15476		683.92	421.636		254	101.307	0.321429		254	100.895	0
1.37067	-0.00085	-0.00153	-0.00469	0.00289					1.37067	-0.00085	0.003232	0.00167	0.00066					1.36533	0.0119	1.36533	0.0348	1.36533	0.0754			683.944	3.22024		683.928	391.83		255	101.31	0.392857		255	100.898	0.0454545
1.376	-0.00091	-0.00159	-0.00451	0.00295					1.376	-0.00091	0.003152	0.00162	0.00064					1.37067	0.0113	1.37067	0.0321	1.37067	0.0756			683.952	3.8869		683.935	374.761		256	101.313	0		256	100.901	0.181818
1.38133	-0.00083	-0.00154	-0.00449	0.00287					1.38133	-0.00083	0.003176	0.00155	0.00069					1.376	0.0107	1.376	0.03	1.376	0.078			683.96	6.16667		683.943	360.114		257	101.322	0		257	100.903	0.227273
1.38667	-0.00078	-0.00151	-0.00442	0.00278					1.38667	-0.00078	0.003176	0.00143	0.00076					1.38133	0.0105	1.38133	0.0306	1.38133	0.0772			683.967	6.90476		683.95	365.318		258	101.325	0.142857		258	100.906	0.181818
1.392	-0.00079	-0.0015	-0.00442	0.00279					1.392	-0.00079	0.003224	0.00145	0.00068					1.38667	0.0102	1.38667	0.0318	1.38667	0.0768			683.975	9.28571		683.958	387.205		259	101.328	0.642857		259	100.909	0.0454545
1.39733	-0.0008	-0.00148	-0.00436	0.00293					1.39733	-0.0008	0.003256	0.00135	0.00063					1.392	0.0103	1.392	0.0309	1.392	0.0774			683.982	8.82143		683.965	445.739		260	101.331	0.547619		260	100.912	0
1.40267	-0.00067	-0.00152	-0.00441	0.00288					1.40267	-0.00067	0.003304	0.00132	0.00062					1.39733	0.0097	1.39733	0.0339	1.39733	0.0798			683.99	17.5357		683.973	460.318		261	101.333	0		261	100.915	0
1.408	-0.00068	-0.00151	-0.00435	0.00289					1.408	-0.00068	0.003168	0.00131	0.00059					1.40267	0.0101	1.40267	0.0342	1.40267	0.0808			683.997	17.5714		683.98	664.205		262	101.368	0		262	100.918	1.59091
1.41333	-0.00066	-0.00159	-0.00425	0.00294					1.41333	-0.00066	0.003176	0.00124	0.00059					1.408	0.0092	1.408	0.0357	1.408	0.081						683.988	1003.18		263	101.371	1.03571		263	100.921	2
1.41867	-0.00072	-0.00164	-0.00425	0.00297					1.41867	-0.00072	0.003096	0.00111	0.00068					1.41333	0.0099	1.41333	0.0342	1.41333	0.0804						683.995	1495.83		264	101.374	1.35714		264	100.924	1.09091
1.424	-0.00074	-0.00151	-0.00424	0.003					1.424	-0.00074	0.003192	0.00111	0.00068					1.41867	0.0102	1.41867	0.0324	1.41867	0.0814									265	101.377	1.25		265	100.927	16.5455
1.42933	-0.00073	-0.00154	-0.00416	0.00288					1.42933	-0.00073	0.003208	0.00103	0.00075					1.424	0.0096	1.424	0.0291	1.424	0.0806									266	101.38	0.678571		266	100.93	21.9432
1.43467	-0.00078	-0.0015	-0.00408	0.00283					1.43467	-0.00078	0.003264	0.00101	0.00072					1.42933	0.01	1.42933	0.0279	1.42933	0.0822									267	101.383	0.321429		267	100.933	19.125
1.44	-0.00076	-0.00148	-0.00402	0.00274					1.44	-0.00076	0.00328	0.00109	0.00076					1.43467	0.0102	1.43467	0.0294	1.43467	0.0832									268	101.386	0.285714		268	100.935	12.5114
1.44533	-0.00076	-0.00146	-0.00403	0.00281					1.44533	-0.00076	0.003272	0.0011	0.0008					1.44	0.0105	1.44	0.0309	1.44	0.0844									269	101.388	2.03571		269	100.938	0
1.45067	-0.00073	-0.00151	-0.00401	0.00288					1.45067	-0.00073	0.003328	0.00105	0.00074					1.44533	0.0104	1.44533	0.0309	1.44533	0.0864									270	101.391	2.39286		270	100.947	0
1.456	-0.00079	-0.00148	-0.00398	0.00293					1.456	-0.00079	0.003312	0.00098	0.00074					1.45067	0.0097	1.45067	0.0306	1.45067	0.0882									271	101.394	0.988095		271	100.95	5.19318
1.46133	-0.00073	-0.00154	-0.00398	0.0029					1.46133	-0.00073	0.003296	0.00098	0.0007					1.456	0.0095	1.456	0.0315	1.456	0.0882									272	101.397	0.511905		272	100.953	37.9091
1.46667	-0.00072	-0.0014	-0.00394	0.00292					1.46667	-0.00072	0.00328	0.00092	0.00068					1.46133	0.0085	1.46133	0.0297	1.46133	0.0892									273	101.4	0		273	100.956	18.1477
1.472	-0.0007	-0.00141	-0.00395	0.00301					1.472	-0.0007	0.003264	0.00092	0.0008					1.46667	0.0094	1.46667	0.0312	1.46667	0.0892									274	101.42	0		274	100.959	0
1.47733	-0.00068	-0.00147	-0.00385	0.003					1.47733	-0.00068	0.003232	0.00097	0.00081					1.472	0.0101	1.472	0.0288	1.472	0.0876									275	101.423	1.5		275	100.993	0
1.48267	-0.0007	-0.00148	-0.00383	0.00312					1.48267	-0.0007	0.00324	0.00094	0.00079					1.47733	0.0101	1.47733	0.0261	1.47733	0.0862									276	101.426	0.464286		276	100.996	58.3295
1.488	-0.0007	-0.00146	-0.00383	0.00312					1.488	-0.0007	0.003248	0.00096	0.00094					1.48267	0.0095	1.48267	0.0261	1.48267	0.088									277	101.429	0		277	100.999	218.795
1.49333	-0.00059	-0.00143	-0.00383	0.0032					1.49333	-0.00059	0.003216	0.001	0.00089					1.488	0.0095	1.488	0.0276	1.488	0.0896									278	101.432	0		278	101.002	585.5
1.49867	-0.00068	-0.00145	-0.00381	0.00317					1.49867	-0.00068	0.003192	0.00086	0.00083					1.49333	0.0093	1.49333	0.0279	1.49333	0.0902									279	101.435	0.464286		279	101.005	635.261
1.504	-0.00066	-0.00141	-0.00387	0.00317					1.504	-0.00066	0.003192	0.00089	0.00081					1.49867	0.0094	1.49867	0.0279	1.49867	0.09									280	101.438	0		280	101.008	476.239
1.50933	-0.00078	-0.00141	-0.0039	0.00314					1.50933	-0.00078	0.003152	0.0008	0.00078					1.504	0.009	1.504	0.0258	1.504	0.0914									281	101.461	0		281	101.011	90.0682
1.51467	-0.00082	-0.0014	-0.00394	0.00318					1.51467	-0.00082	0.003224	0.00076	0.00085					1.50933	0.0088	1.50933	0.0297	1.50933	0.0916									282	101.464	0.107143		282	101.013	0
1.52	-0.00087	-0.00136	-0.00388	0.00316					1.52	-0.00087	0.003232	0.0007	0.00091					1.51467	0.0093	1.51467	0.0285	1.51467	0.0932									283	101.467	0		283	101.016	19.1591
1.52533	-0.00098	-0.0014	-0.00387	0.00315					1.52533	-0.00098	0.003256	0.00067	0.00105					1.52	0.009	1.52	0.0291	1.52	0.0916									284	101.47	0.0357143		284	101.019	0
1.53067	-0.00101	-0.00145	-0.0039	0.00316					1.53067	-0.00101	0.00328	0.00065	0.00101					1.52533	0.0086	1.52533	0.0294	1.52533	0.0926									285	101.473	0.571429		285	101.022	1.36364
1.536	-0.00099	-0.00149	-0.00388	0.0032					1.536	-0.00099	0.003296	0.00075	0.001					1.53067	0.0092	1.53067	0.027	1.53067	0.0922									286	101.475	0.494048		286	101.025	1.78409
1.54133	-0.00092	-0.00151	-0.00399	0.00326					1.54133	-0.00092	0.00328	0.00071	0.001					1.536	0.0089	1.536	0.0282	1.536	0.0944									287	101.478	0.196429		287	101.028	15.8295
1.54667	-0.00102	-0.00151	-0.0039	0.00325					1.54667	-0.00102	0.003272	0.0007	0.00096					1.54133	0.0093	1.54133	0.027	1.54133	0.0952									288	101.481	0.0476191		288	101.031	17.9205
1.552	-0.00096	-0.00146	-0.00388	0.0033					1.552	-0.00096	0.003336	0.00064	0.00093					1.54667	0.0102	1.54667	0.0264	1.54667	0.0952									289	101.484	0.107143		289	101.034	7.22727
1.55733	-0.00099	-0.00148	-0.00389	0.00333					1.55733	-0.00099	0.003248	0.00053	0.00098					1.552	0.0114	1.552	0.0276	1.552	0.0956									290	101.487	0.0357143		290	101.037	0
1.56267	-0.00096	-0.00148	-0.00388	0.00337					1.56267	-0.00096	0.003208	0.0005	0.00101					1.55733	0.0113	1.55733	0.0267	1.55733	0.096									291	101.49	0		291	101.04	11.3636
1.568	-0.001	-0.00146	-0.00393	0.00334					1.568	-0.001	0.003264	0.00042	0.00094					1.56267	0.0112	1.56267	0.024	1.56267	0.0952									292	101.502	0		292	101.042	12.9205
1.57333	-0.00092	-0.00129	-0.00402	0.00328					1.57333	-0.00092	0.003288	0.00048	0.001					1.568	0.011	1.568	0.027	1.568	0.0942									293	101.504	0.25		293	101.045	28.9773
1.57867	-0.00101	-0.00131	-0.00404	0.00321					1.57867	-0.00101	0.003304	0.00043	0.00097					1.57333	0.011	1.57333	0.0282	1.57333	0.0954									294	101.507	0.0714286		294	101.048	16.9886
1.584	-0.00102	-0.00138	-0.00405	0.00318					1.584	-0.00102	0.00332	0.00035	0.001					1.57867	0.0107	1.57867	0.0261	1.57867	0.096									295	101.51	0.142857		295	101.051	0
1.58933	-0.00104	-0.00141	-0.00408	0.00325					1.58933	-0.00104	0.003368	0.00029	0.00101					1.584	0.0102	1.584	0.0264	1.584	0.0974									296	101.513	0.321429		296	101.083	0
1.59467	-0.00114	-0.00139	-0.00414	0.00328					1.59467	-0.00114	0.003368	0.00029	0.00103					1.58933	0.0102	1.58933	0.0258	1.58933	0.0974									297	101.516	0.321429		297	101.086	5.44318
1.6	-0.00111	-0.00136	-0.00414	0.00318					1.6	-0.00111	0.003328	0.0003	0.001					1.59467	0.0106	1.59467	0.0264	1.59467	0.097									298	101.519	0		298	101.089	5.64773
1.60533	-0.00125	-0.00134	-0.00413	0.00321					1.60533	-0.00125	0.003296	0.00031	0.00094					1.6	0.0112	1.6	0.0228	1.6	0.0976									299	101.525	0		299	101.092	15.4773
1.61067	-0.00127	-0.00136	-0.00426	0.00331					1.61067	-0.00127	0.003296	0.00024	0.00106					1.60533	0.0121	1.60533	0.0243	1.60533	0.0966									300	101.528	0.571429		300	101.094	27.7386
1.616	-0.00132	-0.00129	-0.00428	0.00344					1.616	-0.00132	0.003256	0.00014	0.00108					1.61067	0.0123	1.61067	0.0252	1.61067	0.0992									301	101.531	0.0357143		301	101.097	17.3864
1.62133	-0.00132	-0.00126	-0.00428	0.00345					1.62133	-0.00132	0.003256	0.0001	0.00101					1.616	0.0121	1.616	0.0264	1.616	0.0996									302	101.534	0		302	101.1	1.71591
1.62667	-0.00133	-0.00126	-0.00429	0.00342					1.62667	-0.00133	0.003344	7e-05	0.00104					1.62133	0.0119	1.62133	0.0249	1.62133	0.099									303	101.539	0		303	101.103	0
1.632	-0.00129	-0.00119	-0.00429	0.00339					1.632	-0.00129	0.003216	7e-05	0.00101					1.62667	0.0121	1.62667	0.024	1.62667	0.0992									304	101.542	0.392857		304	101.106	0.522727
1.63733	-0.00136	-0.00124	-0.00432	0.00333					1.63733	-0.00136	0.00316	8e-05	0.00093					1.632	0.0128	1.632	0.0231	1.632	0.0988									305	101.545	0.5		305	101.109	1.15909
1.64267	-0.00148	-0.00125	-0.0043	0.00335					1.64267	-0.00148	0.00312	-2e-05	0.00098					1.63733	0.0129	1.63733	0.0237	1.63733	0.098									306	101.548	2.06548		306	101.112	2.53409
1.648	-0.00149	-0.00121	-0.00437	0.00338					1.648	-0.00149	0.003032	-1e-05	0.00099					1.64267	0.0129	1.64267	0.0252	1.64267	0.0978									307	101.551	0		307	101.115	9.38636
1.65333	-0.00156	-0.0012	-0.0044	0.00336					1.65333	-0.00156	0.00312	-0.00014	0.00109					1.648	0.0137	1.648	0.0273	1.648	0.0994									308	101.577	0		308	101.118	6.32955
1.65867	-0.00167	-0.0012	-0.00438	0.00338					1.65867	-0.00167	0.003152	-0.00013	0.00111					1.65333	0.0134	1.65333	0.0309	1.65333	0.0996									309	101.58	0.107143		309	101.121	4.38636
1.664	-0.00167	-0.00122	-0.00442	0.00337					1.664	-0.00167	0.003184	-0.0001	0.0011					1.65867	0.0133	1.65867	0.0297	1.65867	0.0996									310	101.583	0		310	101.124	1.92045
1.66933	-0.0017	-0.00125	-0.0045	0.0034					1.66933	-0.0017	0.003128	-0.00019	0.00105					1.664	0.0129	1.664	0.0291	1.664	0.0988									311	101.592	0		311	101.126	3.96591
1.67467	-0.00177	-0.00122	-0.00459	0.00333					1.67467	-0.00177	0.003072	-0.00022	0.00106					1.66933	0.0129	1.66933	0.0285	1.66933	0.099									312	101.594	0.380952		312	101.129	2.22727
1.68	-0.00177	-0.00116	-0.00461	0.00332					1.68	-0.00177	0.003096	-0.00017	0.00108					1.67467	0.0131	1.67467	0.0291	1.67467	0.0982									313	101.597	0		313	101.132	1.07955
1.68533	-0.0019	-0.00109	-0.00456	0.00342					1.68533	-0.0019	0.003064	-0.00021	0.00097					1.68	0.0129	1.68	0.0267	1.68	0.1008									314	101.626	0		314	101.135	0
1.69067	-0.00199	-0.00097	-0.00459	0.0034					1.69067	-0.00199	0.003	-0.00026	0.0011					1.68533	0.0129	1.68533	0.0252	1.68533	0.1006									315	101.629	0.178571		315	101.152	0
1.696	-0.00211	-0.0009	-0.00468	0.00347					1.696	-0.00211	0.003072	-0.00022	0.00105					1.69067	0.0137	1.69067	0.0267	1.69067	0.1									316	101.632	0		316	101.155	0.204545
1.70133	-0.00212	-0.00089	-0.00468	0.00347					1.70133	-0.00212	0.003056	-0.00035	0.00092					1.696	0.0137	1.696	0.027	1.696	0.0988									317	101.69	0		317	101.158	0.375
1.70667	-0.00216	-0.00086	-0.00468	0.00341					1.70667	-0.00216	0.003136	-0.00039	0.00092					1.70133	0.0136	1.70133	0.0276	1.70133	0.0988									318	101.693	0.119048		318	101.161	0.829545
1.712	-0.00222	-0.00084	-0.00469	0.00351					1.712	-0.00222	0.00312	-0.00039	0.001					1.70667	0.0136	1.70667	0.0273	1.70667	0.1006									319	101.696	0		319	101.164	0.954545
1.71733	-0.0023	-0.00076	-0.00473	0.00347					1.71733	-0.0023	0.003032	-0.0003	0.00091					1.712	0.0151	1.712	0.0261	1.712	0.101									320	101.731	0		320	101.167	1.09091
1.72267	-0.00241	-0.00068	-0.00474	0.00345					1.72267	-0.00241	0.003016	-0.0004	0.001					1.71733	0.0152	1.71733	0.027	1.71733	0.1004									321	101.734	1.07143		321	101.17	0.0795454
1.728	-0.0024	-0.00077	-0.00476	0.00346					1.728	-0.0024	0.003024	-0.00035	0.00099					1.72267	0.016	1.72267	0.0264	1.72267	0.1006									322	101.737	1.40476		322	101.173	1.29545
1.73333	-0.00247	-0.00072	-0.0048	0.00338					1.73333	-0.00247	0.002984	-0.0005	0.00096					1.728	0.0158	1.728	0.0255	1.728	0.1002									323	101.74	0		323	101.176	1.34091
1.73867	-0.00252	-0.00063	-0.00475	0.00329					1.73867	-0.00252	0.00292	-0.00054	0.0009					1.73333	0.016	1.73333	0.0264	1.73333	0.0994									324	101.751	0		324	101.178	1.32955
1.744	-0.00257	-0.00055	-0.00471	0.00335					1.744	-0.00257	0.002856	-0.00057	0.00091					1.73867	0.0163	1.73867	0.0261	1.73867	0.1									325	101.754	0.0714286		325	101.181	0
1.74933	-0.00257	-0.00055	-0.00479	0.00345					1.74933	-0.00257	0.00284	-0.00057	0.00095					1.744	0.017	1.744	0.0258	1.744	0.0994									326	101.757	0		326	101.193	0
1.75467	-0.00263	-0.00058	-0.0048	0.00359					1.75467	-0.00263	0.00284	-0.00059	0.00094					1.74933	0.0167	1.74933	0.0261	1.74933	0.0978									327	101.766	0		327	101.196	2.38636
1.76	-0.00273	-0.00055	-0.0049	0.00355					1.76	-0.00273	0.0028	-0.00069	0.00095					1.75467	0.0166	1.75467	0.0234	1.75467	0.0988									328	101.769	0.815476		328	101.199	3.10227
1.76533	-0.00274	-0.00058	-0.00492	0.00355					1.76533	-0.00274	0.002792	-0.0007	0.00092					1.76	0.0172	1.76	0.027	1.76	0.0974									329	101.772	1.10714		329	101.202	2.77273
1.77067	-0.00274	-0.00052	-0.00492	0.00362					1.77067	-0.00274	0.00276	-0.00066	0.00092					1.76533	0.0166	1.76533	0.0279	1.76533	0.0972									330	101.775	1		330	101.205	0
1.776	-0.00292	-0.00057	-0.00502	0.0035					1.776	-0.00292	0.002712	-0.00067	0.00091					1.77067	0.0166	1.77067	0.0297	1.77067	0.097									331	101.777	0		331	101.207	0.568182
1.78133	-0.00296	-0.00059	-0.00497	0.00352					1.78133	-0.00296	0.002736	-0.00065	0.00086					1.776	0.0166	1.776	0.0282	1.776	0.0972									332	101.78	0		332	101.21	0.829545
1.78667	-0.00309	-0.00045	-0.00496	0.00349					1.78667	-0.00309	0.002632	-0.0006	0.00091					1.78133	0.0173	1.78133	0.0291	1.78133	0.0976									333	101.783	0.285714		333	101.213	0.818182
1.792	-0.0031	-0.00043	-0.00502	0.00355					1.792	-0.0031	0.002608	-0.00069	0.00098					1.78667	0.0179	1.78667	0.0264	1.78667	0.0964									334	101.786	0.428571		334	101.216	0.443182
1.79733	-0.00306	-0.00032	-0.00492	0.00347					1.79733	-0.00306	0.002544	-0.00075	0.00088					1.792	0.0181	1.792	0.0294	1.792	0.0988									335	101.789	0.464286		335	101.219	0.545455
1.80267	-0.00304	-0.00034	-0.00499	0.00353					1.80267	-0.00304	0.002552	-0.00067	0.00086					1.79733	0.0184	1.79733	0.0285	1.79733	0.096									336	101.792	0.25		336	101.222	3.26136
1.808	-0.00312	-0.00029	-0.00499	0.0035					1.808	-0.00312	0.002504	-0.00075	0.00088					1.80267	0.0179	1.80267	0.0309	1.80267	0.0962									337	101.795	0.321429		337	101.225	2.69318
1.81333	-0.00321	-0.00023	-0.00505	0.00348					1.81333	-0.00321	0.002384	-0.00086	0.00088					1.808	0.0178	1.808	0.0336	1.808	0.0954									338	101.798	0.285714		338	101.228	2.15909
1.81867	-0.00329	-6e-05	-0.0051	0.00361					1.81867	-0.00329	0.002288	-0.00077	0.00086					1.81333	0.0183	1.81333	0.0315	1.81333	0.0938									339	101.801	0.321429		339	101.231	0.0909091
1.824	-0.00333	-5e-05	-0.00511	0.00368					1.824	-0.00333	0.002296	-0.00079	0.00083					1.81867	0.0195	1.81867	0.0324	1.81867	0.0926									340	101.804	0.428571		340	101.234	0.954545
1.82933	-0.00343	4e-05	-0.005	0.00367					1.82933	-0.00343	0.002296	-0.00068	0.00081					1.824	0.0192	1.824	0.0339	1.824	0.0928									341	101.806	0.428571		341	101.236	0.965909
1.83467	-0.00348	9e-05	-0.00508	0.00356					1.83467	-0.00348	0.002232	-0.00067	0.0009					1.82933	0.0192	1.82933	0.0312	1.82933	0.094									342	101.809	0.0238095		342	101.239	2.13636
1.84	-0.00348	1e-05	-0.0051	0.00359					1.84	-0.00348	0.002168	-0.00066	0.00092					1.83467	0.0189	1.83467	0.0312	1.83467	0.0946									343	101.812	0		343	101.242	2.18182
1.84533	-0.0035	0.00017	-0.00509	0.00365					1.84533	-0.0035	0.002072	-0.00069	0.00103					1.84	0.0192	1.84	0.0324	1.84	0.097									344	101.824	0		344	101.245	2.18182
1.85067	-0.0036	0.00024	-0.0051	0.00371					1.85067	-0.0036	0.002064	-0.00064	0.00099					1.84533	0.019	1.84533	0.0306	1.84533	0.0952									345	101.827	0.464286		345	101.248	0.465909
1.856	-0.00352	0.00027	-0.00513	0.00374					1.856	-0.00352	0.002048	-0.00072	0.00099					1.85067	0.0197	1.85067	0.0327	1.85067	0.0946									346	101.83	0.428571		346	101.251	0.590909
1.86133	-0.00355	0.00027	-0.00511	0.00373					1.86133	-0.00355	0.002016	-0.00073	0.00104					1.856	0.0206	1.856	0.0339	1.856	0.0932									347	101.833	0.214286		347	101.254	0.363636
1.86667	-0.00361	0.00028	-0.00526	0.0038					1.86667	-0.00361	0.001984	-0.00064	0.00095					1.86133	0.0207	1.86133	0.0336	1.86133	0.0914									348	101.835	0.25		348	101.257	0.227273
1.872	-0.00364	0.00031	-0.0053	0.00379					1.872	-0.00364	0.001968	-0.0007	0.00091					1.86667	0.0197	1.86667	0.0318	1.86667	0.09									349	101.838	0.214286		349	101.26	0.102273
1.87733	-0.0036	0.0003	-0.00536	0.00382					1.87733	-0.0036	0.00192	-0.0006	0.00097					1.872	0.0194	1.872	0.0312	1.872	0.0896									350	101.841	0.142857		350	101.263	0
1.88267	-0.00367	0.00038	-0.00527	0.00385					1.88267	-0.00367	0.001888	-0.00053	0.00097					1.87733	0.0201	1.87733	0.0315	1.87733	0.09									351	101.844	0.25		351	101.265	0
1.888	-0.00372	0.00037	-0.00525	0.00387					1.888	-0.00372	0.001816	-0.00054	0.00096					1.88267	0.02	1.88267	0.03	1.88267	0.091									352	101.847	0		352	101.268	0.0909091
1.89333	-0.00378	0.00043	-0.00529	0.00381					1.89333	-0.00378	0.001776	-0.00054	0.00096					1.888	0.0209	1.888	0.0327	1.888	0.0912									353	101.853	0		353	101.271	0
1.89867	-0.00374	0.00051	-0.00516	0.00387					1.89867	-0.00374	0.001728	-0.00042	0.00104					1.89333	0.0217	1.89333	0.0318	1.89333	0.0906									354	101.856	0.0357143		354	101.277	0
1.904	-0.00376	0.00056	-0.00511	0.00393					1.904	-0.00376	0.001672	-0.00043	0.00099					1.89867	0.0206	1.89867	0.0315	1.89867	0.0894									355	101.859	0.0714286		355	101.28	3.18182
1.90933	-0.00384	0.00062	-0.00513	0.00394					1.90933	-0.00384	0.001656	-0.00033	0.00108					1.904	0.0207	1.904	0.0291	1.904	0.0886									356	101.862	0.0357143		356	101.283	6.13636
1.91467	-0.00393	0.00063	-0.0052	0.00404					1.91467	-0.00393	0.00156	-0.00038	0.00107					1.90933	0.0202	1.90933	0.0333	1.90933	0.087									357	101.865	0.392857		357	101.286	6.11364
1.92	-0.00391	0.0007	-0.00523	0.00414					1.92	-0.00391	0.001512	-0.00034	0.00101					1.91467	0.0202	1.91467	0.0345	1.91467	0.087									358	101.868	0.464286		358	101.289	3.46591
1.92533	-0.00404	0.00066	-0.0051	0.00409					1.92533	-0.00404	0.001504	-0.00027	0.00093					1.92	0.0211	1.92	0.0327	1.92	0.0858									359	101.87	0.452381		359	101.291	1.04545
1.93067	-0.00401	0.00077	-0.00506	0.00416					1.93067	-0.00401	0.001456	-0.00032	0.00103					1.92533	0.0219	1.92533	0.0297	1.92533	0.085									360	101.873	0.285714		360	101.294	2.14773
1.936	-0.00404	0.00081	-0.00503	0.00417					1.936	-0.00404	0.001384	-0.00033	0.001					1.93067	0.0218	1.93067	0.0315	1.93067	0.0862									361	101.876	0		361	101.297	0.681818
1.94133	-0.00412	0.00087	-0.00501	0.00429					1.94133	-0.00412	0.001336	-0.00028	0.00094					1.936	0.022	1.936	0.0312	1.936	0.0856									362	101.885	0		362	101.3	0.306818
1.94667	-0.00412	0.00103	-0.00509	0.00426					1.94667	-0.00412	0.001272	-0.00014	0.00099					1.94133	0.0213	1.94133	0.0321	1.94133	0.085									363	101.888	0.0714286		363	101.303	0
1.952	-0.00405	0.00104	-0.00504	0.0042					1.952	-0.00405	0.001272	-0.00012	0.00106					1.94667	0.0213	1.94667	0.0312	1.94667	0.0844									364	101.891	0		364	101.306	0
1.95733	-0.00405	0.00113	-0.00504	0.00422					1.95733	-0.00405	0.001256	-0.00016	0.00101					1.952	0.0213	1.952	0.0312	1.952	0.084									365	101.917	0		365	101.309	0.0681818
1.96267	-0.00418	0.00117	-0.00493	0.00421					1.96267	-0.00418	0.001208	-0.00017	0.00093					1.95733	0.0207	1.95733	0.0324	1.95733	0.0818									366	101.92	0.25		366	101.312	0.409091
1.968	-0.00414	0.00118	-0.00493	0.00429					1.968	-0.00414	0.001104	-0.0001	0.0009					1.96267	0.0203	1.96267	0.0312	1.96267	0.0816									367	101.923	0.392857		367	101.315	0.738636
1.97333	-0.00413	0.00117	-0.00486	0.0043					1.97333	-0.00413	0.001032	-2e-05	0.00096					1.968	0.0207	1.968	0.0303	1.968	0.0796									368	101.926	0.392857		368	101.318	0.704545
1.97867	-0.00415	0.00121	-0.00487	0.00445					1.97867	-0.00415	0.001	-4e-05	0.00094					1.97333	0.0212	1.97333	0.0309	1.97333	0.0806									369	101.928	1.46429		369	101.32	0.522727
1.984	-0.00415	0.00128	-0.00477	0.00444					1.984	-0.00415	0.000904	-4e-05	0.00101					1.97867	0.0211	1.97867	0.0306	1.97867	0.0814									370	101.931	1.5		370	101.323	0.0454545
1.98933	-0.00413	0.00135	-0.00471	0.00447					1.98933	-0.00413	0.000896	1e-05	0.00108					1.984	0.0204	1.984	0.0336	1.984	0.0804									371	101.934	1.75		371	101.326	0
1.99467	-0.00409	0.00144	-0.00484	0.00459					1.99467	-0.00409	0.000888	-6e-05	0.00108					1.98933	0.0205	1.98933	0.0354	1.98933	0.0814									372	101.937	0		372	101.329	0
2	-0.00416	0.00151	-0.00474	0.00466					2	-0.00416	0.000904	7e-05	0.0011					1.99467	0.02	1.99467	0.0339	1.99467	0.0808									373	101.943	0		373	101.332	0.0454545
2.00533	-0.00411	0.00156	-0.00475	0.00478					2.00533	-0.00411	0.000944	0.00026	0.00104					2	0.021	2	0.0315	2	0.0788									374	101.946	0.428571		374	101.335	0
2.01067	-0.00408	0.00154	-0.00483	0.0048					2.01067	-0.00408	0.00088	0.00026	0.00101					2.00533	0.0209	2.00533	0.0312	2.00533	0.0794									375	101.949	0		375	101.352	0
2.016	-0.00415	0.00148	-0.0048	0.00478					2.016	-0.00415	0.000792	0.00033	0.00108					2.01067	0.0204	2.01067	0.0303	2.01067	0.078									376	101.969	0		376	101.355	1.82955
2.02133	-0.00417	0.00153	-0.00485	0.00483					2.02133	-0.00417	0.000752	0.00035	0.00099					2.016	0.0199	2.016	0.0306	2.016	0.078									377	101.972	0.273809		377	101.358	1.65909
2.02667	-0.00399	0.00156	-0.00484	0.00485					2.02667	-0.00399	0.000688	0.00041	0.001					2.02133	0.0199	2.02133	0.0288	2.02133	0.0802									378	101.975	0		378	101.361	0.454545
2.032	-0.00389	0.00155	-0.00488	0.00485					2.032	-0.00389	0.00064	0.00047	0.00104					2.02667	0.0194	2.02667	0.0279	2.02667	0.0796									379	101.987	0		379	101.364	0.318182
2.03733	-0.00385	0.0016	-0.0048	0.00496					2.03733	-0.00385	0.0006	0.00052	0.00097					2.032	0.0187	2.032	0.0285	2.032	0.0804									380	101.99	1.47024		380	101.367	0
2.04267	-0.00395	0.00164	-0.00478	0.00506					2.04267	-0.00395	0.000584	0.00069	0.00093					2.03733	0.0193	2.03733	0.0288	2.03733	0.0806									381	101.993	0		381	101.373	0
2.048	-0.00391	0.00162	-0.00486	0.00499					2.048	-0.00391	0.000536	0.00074	0.00091					2.04267	0.0199	2.04267	0.0273	2.04267	0.081									382	102.022	0		382	101.376	0.329545
2.05333	-0.00392	0.0016	-0.00491	0.00502					2.05333	-0.00392	0.000504	0.00074	0.00101					2.048	0.0198	2.048	0.0288	2.048	0.0808									383	102.025	2.21429		383	101.378	0
2.05867	-0.00386	0.00163	-0.0049	0.00512					2.05867	-0.00386	0.0004	0.00081	0.00103					2.05333	0.0197	2.05333	0.0261	2.05333	0.0804									384	102.027	1.6369		384	101.387	0
2.064	-0.00392	0.00166	-0.00484	0.00524					2.064	-0.00392	0.000312	0.00099	0.00099					2.05867	0.0188	2.05867	0.0258	2.05867	0.0792									385	102.03	2.10119		385	101.39	1.22727
2.06933	-0.00397	0.00159	-0.00477	0.00531					2.06933	-0.00397	0.000376	0.00101	0.00092					2.064	0.0195	2.064	0.0249	2.064	0.0792									386	102.033	0		386	101.393	2.80682
2.07467	-0.00401	0.00166	-0.00471	0.00527					2.07467	-0.00401	0.000288	0.00112	0.00089					2.06933	0.0197	2.06933	0.0258	2.06933	0.0812									387	102.048	0		387	101.396	2.86364
2.08	-0.004	0.0017	-0.00478	0.00533					2.08	-0.004	0.000312	0.00112	0.00099					2.07467	0.0189	2.07467	0.0249	2.07467	0.0812									388	102.051	17.6488		388	101.399	1.76136
2.08533	-0.00396	0.00176	-0.00473	0.00547					2.08533	-0.00396	0.000256	0.00123	0.00104					2.08	0.0184	2.08	0.0234	2.08	0.0804									389	102.054	0		389	101.402	0
2.09067	-0.00385	0.00173	-0.00471	0.0055					2.09067	-0.00385	0.000184	0.00128	0.00098					2.08533	0.0186	2.08533	0.0234	2.08533	0.0802									390	102.074	0		390	101.404	0
2.096	-0.00387	0.00171	-0.0047	0.00554					2.096	-0.00387	0.000136	0.00138	0.00092					2.09067	0.0187	2.09067	0.0231	2.09067	0.0794									391	102.077	4.875		391	101.407	1.13636
2.10133	-0.00379	0.00169	-0.00476	0.00556					2.10133	-0.00379	0.00012	0.00139	0.00085					2.096	0.0183	2.096	0.0225	2.096	0.0794									392	102.08	18.0714		392	101.41	1.31818
2.10667	-0.00373	0.00169	-0.00483	0.00556					2.10667	-0.00373	4.8e-05	0.00149	0.00086					2.10133	0.0178	2.10133	0.0231	2.10133	0.0808									393	102.083	0		393	101.413	1.86364
2.112	-0.00364	0.00172	-0.00479	0.00562					2.112	-0.00364	4.8e-05	0.00161	0.00089					2.10667	0.017	2.10667	0.0237	2.10667	0.0808									394	102.103	0		394	101.416	1
2.11733	-0.00365	0.00172	-0.00477	0.00567					2.11733	-0.00365	6.4e-05	0.00175	0.00103					2.112	0.018	2.112	0.0219	2.112	0.081									395	102.106	0.892857		395	101.419	1.04545
2.12267	-0.00364	0.00165	-0.00482	0.00577					2.12267	-0.00364	4.8e-05	0.00182	0.00102					2.11733	0.0184	2.11733	0.024	2.11733	0.0816									396	102.109	0.642857		396	101.422	0.409091
2.128	-0.00358	0.00167	-0.00482	0.00583					2.128	-0.00358	8.8e-05	0.0019	0.001					2.12267	0.0184	2.12267	0.0234	2.12267	0.0816									397	102.112	0		397	101.425	1.27273
2.13333	-0.0034	0.00161	-0.00484	0.00582					2.13333	-0.0034	3.2e-05	0.00195	0.00101					2.128	0.0176	2.128	0.0231	2.128	0.0826									398	102.15	0		398	101.428	3.36364
2.13867	-0.00342	0.00163	-0.00473	0.0059					2.13867	-0.00342	-4.8e-05	0.00196	0.00102					2.13333	0.0185	2.13333	0.0228	2.13333	0.0836									399	102.153	0.0357143		399	101.431	3.81818
2.144	-0.0034	0.00165	-0.00477	0.00595					2.144	-0.0034	-0.000112	0.002	0.00096					2.13867	0.0184	2.13867	0.0237	2.13867	0.0826									400	102.155	0.625		400	101.433	3.27273
2.14933	-0.00339	0.00164	-0.00473	0.00601					2.14933	-0.00339	-0.000136	0.002	0.00091					2.144	0.0175	2.144	0.0255	2.144	0.083									401	102.158	0		401	101.436	5.22727
2.15467	-0.00334	0.00157	-0.00475	0.0061					2.15467	-0.00334	-0.000232	0.002	0.00078					2.14933	0.0166	2.14933	0.0231	2.14933	0.0836									402	102.167	0		402	101.439	4.92045
2.16	-0.00336	0.00154	-0.00472	0.00615					2.16	-0.00336	-0.00028	0.00216	0.00075					2.15467	0.0154	2.15467	0.0213	2.15467	0.0842									403	102.17	0.559524		403	101.442	4.17045
2.16533	-0.00329	0.00155	-0.00478	0.00618					2.16533	-0.00329	-0.000272	0.00218	0.00081					2.16	0.0158	2.16	0.021	2.16	0.085									404	102.173	0		404	101.445	0
2.17067	-0.00323	0.0015	-0.00476	0.00634					2.17067	-0.00323	-0.0002	0.00232	0.00086					2.16533	0.0153	2.16533	0.0201	2.16533	0.0858									405	102.202	0		405	101.448	0
2.176	-0.00317	0.00144	-0.00482	0.0064					2.176	-0.00317	-0.000168	0.00223	0.00085					2.17067	0.0158	2.17067	0.0201	2.17067	0.0846									406	102.205	0.214286		406	101.451	0.0909091
2.18133	-0.00303	0.00149	-0.00478	0.00636					2.18133	-0.00303	-9.6e-05	0.00228	0.00086					2.176	0.0156	2.176	0.0198	2.176	0.0852									407	102.208	0.0357143		407	101.454	0.0568182
2.18667	-0.00301	0.00146	-0.00483	0.00644					2.18667	-0.00301	-9.6e-05	0.00231	0.00088					2.18133	0.0156	2.18133	0.0204	2.18133	0.0854									408	102.211	0		408	101.457	0.227273
2.192	-0.00297	0.00144	-0.00473	0.00646					2.192	-0.00297	-0.000192	0.00222	0.0008					2.18667	0.0152	2.18667	0.0222	2.18667	0.0868									409	102.214	0.178571		409	101.46	0.181818
2.19733	-0.00292	0.0015	-0.00472	0.00646					2.19733	-0.00292	-0.00024	0.00224	0.00083					2.192	0.0149	2.192	0.021	2.192	0.085									410	102.217	0.321429		410	101.463	4.72727
2.20267	-0.00288	0.00147	-0.00472	0.00641					2.20267	-0.00288	-0.000176	0.00227	0.00078					2.19733	0.0144	2.19733	0.0219	2.19733	0.0864									411	102.219	0		411	101.465	4.90909
2.208	-0.00281	0.00138	-0.0047	0.00638					2.208	-0.00281	-0.0002	0.00229	0.00073					2.20267	0.0148	2.20267	0.0234	2.20267	0.0882									412	102.222	0		412	101.468	5.13636
2.21333	-0.00281	0.00141	-0.00463	0.00638					2.21333	-0.00281	-0.000176	0.00227	0.00071					2.208	0.0138	2.208	0.024	2.208	0.089									413	102.225	0.0357143		413	101.471	1.04545
2.21867	-0.00274	0.0014	-0.0047	0.00646					2.21867	-0.00274	-0.00012	0.00237	0.00073					2.21333	0.0134	2.21333	0.0225	2.21333	0.0888									414	102.228	0		414	101.474	2.82955
2.224	-0.00265	0.00135	-0.00478	0.00651					2.224	-0.00265	-0.0002	0.00241	0.00064					2.21867	0.0142	2.21867	0.021	2.21867	0.0882									415	102.237	0		415	101.477	2.375
2.22933	-0.00269	0.00128	-0.00478	0.0066					2.22933	-0.00269	-0.0002	0.00253	0.00074					2.224	0.0145	2.224	0.021	2.224	0.0896									416	102.24	0.214286		416	101.48	2.40909
2.23467	-0.00258	0.00128	-0.00475	0.00663					2.23467	-0.00258	-0.000256	0.00253	0.00076					2.22933	0.0144	2.22933	0.0219	2.22933	0.0906									417	102.243	0.285714		417	101.483	0.318182
2.24	-0.00251	0.00127	-0.00475	0.00667					2.24	-0.00251	-0.0002	0.00256	0.00073					2.23467	0.0148	2.23467	0.0228	2.23467	0.0928									418	102.246	0.321429		418	101.486	0.272727
2.24533	-0.00245	0.0013	-0.00476	0.00669					2.24533	-0.00245	-0.000216	0.00259	0.0008					2.24	0.0143	2.24	0.0225	2.24	0.092									419	102.249	0.214286		419	101.489	0.0909091
2.25067	-0.00243	0.00124	-0.00472	0.00668					2.25067	-0.00243	-0.000192	0.00261	0.00076					2.24533	0.0144	2.24533	0.0213	2.24533	0.0932									420	102.251	0		420	101.492	0
2.256	-0.00241	0.00118	-0.00473	0.00668					2.256	-0.00241	-0.000232	0.00264	0.00076					2.25067	0.0139	2.25067	0.0216	2.25067	0.0932									421	102.266	0		421	101.495	0.0454545
2.26133	-0.00236	0.0011	-0.00466	0.00669					2.26133	-0.00236	-0.000248	0.00268	0.00073					2.256	0.014	2.256	0.0216	2.256	0.0932									422	102.269	0.0357143		422	101.497	0
2.26667	-0.00236	0.00109	-0.00475	0.00662					2.26667	-0.00236	-0.000192	0.00269	0.0008					2.26133	0.0148	2.26133	0.0222	2.26133	0.0944									423	102.272	0		423	101.5	1.5
2.272	-0.00225	0.00092	-0.00475	0.00665					2.272	-0.00225	-0.000224	0.0028	0.00091					2.26667	0.0146	2.26667	0.0216	2.26667	0.0942									424	102.281	0		424	101.503	1.86364
2.27733	-0.00218	0.00089	-0.0047	0.00667					2.27733	-0.00218	-0.00024	0.0028	0.00101					2.272	0.0144	2.272	0.0225	2.272	0.0952									425	102.284	0.642857		425	101.506	13.1364
2.28267	-0.00217	0.0008	-0.0046	0.00672					2.28267	-0.00217	-0.000184	0.00268	0.00097					2.27733	0.015	2.27733	0.0216	2.27733	0.0962									426	102.286	0		426	101.509	0
2.288	-0.00217	0.00074	-0.00467	0.00674					2.288	-0.00217	-0.0002	0.0027	0.00089					2.28267	0.0146	2.28267	0.0219	2.28267	0.0984									427	102.295	0		427	101.512	3.86364
2.29333	-0.00213	0.00081	-0.00463	0.00678					2.29333	-0.00213	-0.000136	0.00268	0.00077					2.288	0.0144	2.288	0.0234	2.288	0.0982									428	102.298	0.178571		428	101.515	2.80682
2.29867	-0.00207	0.00078	-0.00456	0.00677					2.29867	-0.00207	-7.2e-05	0.00268	0.00074					2.29333	0.0144	2.29333	0.0234	2.29333	0.1004									429	102.301	0		429	101.518	7.88636
2.304	-0.00194	0.00078	-0.00464	0.00688					2.304	-0.00194	-8e-05	0.00275	0.00081					2.29867	0.0141	2.29867	0.0288	2.29867	0.1016									430	102.31	0		430	101.521	0
2.30933	-0.00192	0.00064	-0.00468	0.00676					2.30933	-0.00192	-6.4e-05	0.00277	0.00083					2.304	0.0149	2.304	0.0276	2.304	0.1008									431	102.313	0.107143		431	101.523	0
2.31467	-0.00178	0.00064	-0.00468	0.00676					2.31467	-0.00178	-6.4e-05	0.00272	0.00078					2.30933	0.0145	2.30933	0.0264	2.30933	0.1									432	102.316	0.0357143		432	101.526	1.54545
2.32	-0.00181	0.0006	-0.00478	0.00675					2.32	-0.00181	-8e-06	0.00269	0.00082					2.31467	0.0148	2.31467	0.024	2.31467	0.1									433	102.319	0.0357143		433	101.529	0
2.32533	-0.0018	0.00052	-0.0048	0.00678					2.32533	-0.0018	1.6e-05	0.00269	0.0008					2.32	0.0154	2.32	0.0255	2.32	0.0996									434	102.321	0.494048		434	101.535	0
2.33067	-0.00175	0.00042	-0.00484	0.00688					2.33067	-0.00175	0.00012	0.00268	0.00086					2.32533	0.0146	2.32533	0.0243	2.32533	0.1									435	102.324	0		435	101.538	0.375
2.336	-0.00167	0.0004	-0.00471	0.00679					2.336	-0.00167	0.00012	0.00267	0.00088					2.33067	0.015	2.33067	0.0222	2.33067	0.1028									436	102.33	0		436	101.541	4.09091
2.34133	-0.00163	0.00038	-0.0047	0.00667					2.34133	-0.00163	3.2e-05	0.0026	0.00081					2.336	0.0144	2.336	0.0231	2.336	0.1048									437	102.333	0.392857		437	101.544	4.36364
2.34667	-0.00156	0.00044	-0.00467	0.00669					2.34667	-0.00156	3.2e-05	0.00268	0.0008					2.34133	0.0152	2.34133	0.0255	2.34133	0.1044									438	102.336	0.404762		438	101.547	3.73864
2.352	-0.00156	0.00038	-0.00469	0.00667					2.352	-0.00156	6.4e-05	0.00264	0.00077					2.34667	0.0156	2.34667	0.0285	2.34667	0.105									439	102.339	0.22619		439	101.55	10.0682
2.35733	-0.00146	0.00037	-0.00459	0.00663					2.35733	-0.00146	7.2e-05	0.00262	0.00078					2.352	0.0161	2.352	0.0294	2.352	0.1072									440	102.342	0		440	101.552	7.20455
2.36267	-0.00145	0.00029	-0.0046	0.0067					2.36267	-0.00145	0.000176	0.0026	0.00081					2.35733	0.0159	2.35733	0.0288	2.35733	0.1086									441	102.348	0		441	101.555	10.5227
2.368	-0.00131	0.00035	-0.00462	0.00668					2.368	-0.00131	0.000168	0.00254	0.00081					2.36267	0.0163	2.36267	0.03	2.36267	0.1054									442	102.35	0.0714286		442	101.558	4.03409
2.37333	-0.00133	0.00035	-0.00457	0.00682					2.37333	-0.00133	0.000216	0.00259	0.00084					2.368	0.0163	2.368	0.0321	2.368	0.106									443	102.353	0.0357143		443	101.561	4.88636
2.37867	-0.00126	0.0002	-0.00453	0.00686					2.37867	-0.00126	0.000256	0.00261	0.00087					2.37333	0.0176	2.37333	0.0345	2.37333	0.107									444	102.356	0.0357143		444	101.564	0
2.384	-0.00124	0.00013	-0.00447	0.00686					2.384	-0.00124	0.000256	0.0026	0.0008					2.37867	0.0163	2.37867	0.0357	2.37867	0.1084									445	102.359	0		445	101.57	0
2.38933	-0.00123	0.0001	-0.00449	0.00683					2.38933	-0.00123	0.000264	0.00265	0.00084					2.384	0.0173	2.384	0.0366	2.384	0.1086									446	102.365	0		446	101.573	0.25
2.39467	-0.00121	8e-05	-0.00444	0.00669					2.39467	-0.00121	0.000296	0.00255	0.00074					2.38933	0.0168	2.38933	0.0402	2.38933	0.1082									447	102.368	0.214286		447	101.576	1.48864
2.4	-0.00116	0.0001	-0.0045	0.00671					2.4	-0.00116	0.00036	0.00258	0.00081					2.39467	0.0171	2.39467	0.0387	2.39467	0.1086									448	102.371	0.392857		448	101.579	0.681818
2.40533	-0.00116	4e-05	-0.00446	0.00671					2.40533	-0.00116	0.000352	0.00251	0.0009					2.4	0.0176	2.4	0.0384	2.4	0.109									449	102.374	0.321429		449	101.582	0.886364
2.41067	-0.00115	-6e-05	-0.00451	0.0067					2.41067	-0.00115	0.000376	0.00255	0.00095					2.40533	0.0194	2.40533	0.0414	2.40533	0.1088									450	102.377	0.178571		450	101.584	0.443182
2.416	-0.00109	-6e-05	-0.00452	0.00664					2.416	-0.00109	0.000376	0.00247	0.00088					2.41067	0.0197	2.41067	0.0432	2.41067	0.1108									451	102.38	0.321429		451	101.587	0
2.42133	-0.0012	-5e-05	-0.00445	0.00667					2.42133	-0.0012	0.000464	0.00236	0.00082					2.416	0.0198	2.416	0.0432	2.416	0.1116									452	102.383	0.321429		452	101.59	0
2.42667	-0.00115	-3e-05	-0.00436	0.0067					2.42667	-0.00115	0.00052	0.00236	0.00079					2.42133	0.0201	2.42133	0.0408	2.42133	0.1102									453	102.385	0.25		453	101.593	1.26136
2.432	-0.00116	-0.0001	-0.00436	0.00667					2.432	-0.00116	0.000568	0.00231	0.00072					2.42667	0.0202	2.42667	0.0414	2.42667	0.1118									454	102.388	0.0714286		454	101.596	2.76136
2.43733	-0.00099	-0.00013	-0.00425	0.00669					2.43733	-0.00099	0.000632	0.00227	0.00074					2.432	0.0206	2.432	0.0444	2.432	0.1106									455	102.391	0		455	101.599	2.68182
2.44267	-0.00107	-0.00018	-0.00422	0.00666					2.44267	-0.00107	0.000704	0.0024	0.00081					2.43733	0.0205	2.43733	0.045	2.43733	0.1124									456	102.394	0.892857		456	101.602	1.51136
2.448	-0.00106	-0.00012	-0.00416	0.00654					2.448	-0.00106	0.000696	0.0024	0.00083					2.44267	0.0202	2.44267	0.0456	2.44267	0.112									457	102.397	0.928571		457	101.605	0.522727
2.45333	-0.00105	-0.00021	-0.00411	0.00648					2.45333	-0.00105	0.00072	0.00226	0.0008					2.448	0.0193	2.448	0.0459	2.448	0.1136									458	102.4	0.928571		458	101.608	0.113636
2.45867	-0.00105	-0.00025	-0.0041	0.00651					2.45867	-0.00105	0.000712	0.00219	0.00073					2.45333	0.0201	2.45333	0.0489	2.45333	0.1144									459	102.403	0.785714		459	101.611	0.136364
2.464	-0.00103	-0.00031	-0.00403	0.00651					2.464	-0.00103	0.000808	0.00226	0.00079					2.45867	0.0202	2.45867	0.0483	2.45867	0.115									460	102.406	0		460	101.613	0
2.46933	-0.00098	-0.00029	-0.00398	0.00654					2.46933	-0.00098	0.000832	0.00233	0.00088					2.464	0.0199	2.464	0.0471	2.464	0.115									461	102.409	0.107143		461	101.625	0
2.47467	-0.00105	-0.0004	-0.0039	0.00657					2.47467	-0.00105	0.000864	0.00237	0.00092					2.46933	0.0201	2.46933	0.0492	2.46933	0.1152									462	102.412	0.107143		462	101.628	1.04545
2.48	-0.00099	-0.00037	-0.00383	0.00654					2.48	-0.00099	0.000928	0.00235	0.00088					2.47467	0.0221	2.47467	0.0501	2.47467	0.1162									463	102.415	0.0357143		463	101.631	1.40909
2.48533	-0.00102	-0.00031	-0.00372	0.00655					2.48533	-0.00102	0.000976	0.00233	0.00095					2.48	0.0235	2.48	0.051	2.48	0.1178									464	102.418	0		464	101.634	1.18182
2.49067	-0.00092	-0.0003	-0.0036	0.00658					2.49067	-0.00092	0.001072	0.0024	0.00106					2.48533	0.0245	2.48533	0.0561	2.48533	0.1164									465	102.421	0.315476		465	101.637	3
2.496	-0.00077	-0.00018	-0.0036	0.00662					2.496	-0.00077	0.001176	0.00247	0.00116					2.49067	0.0249	2.49067	0.0564	2.49067	0.1186									466	102.423	0.642857		466	101.64	3.09091
2.50133	-0.00063	-8e-05	-0.00351	0.00669					2.50133	-0.00063	0.001296	0.00253	0.00119					2.496	0.0266	2.496	0.0579	2.496	0.1208									467	102.426	0.535714		467	101.642	2.63636
2.50667	-0.00046	0.00012	-0.00344	0.00685					2.50667	-0.00046	0.001464	0.00267	0.0012					2.50133	0.0276	2.50133	0.0603	2.50133	0.1238									468	102.429	0		468	101.645	0.318182
2.512	-0.00041	0.00024	-0.00333	0.00699					2.512	-0.00041	0.001536	0.00275	0.00134					2.50667	0.028	2.50667	0.0651	2.50667	0.1268									469	102.432	0.0714286		469	101.648	0.772727
2.51733	-0.0002	0.00026	-0.00326	0.00706					2.51733	-0.0002	0.001672	0.00289	0.00139					2.512	0.0295	2.512	0.0663	2.512	0.13									470	102.435	0		470	101.651	0.818182
2.52267	-5e-05	0.00021	-0.00326	0.00711					2.52267	-5e-05	0.001752	0.00293	0.00147					2.51733	0.0293	2.51733	0.0675	2.51733	0.1296									471	102.447	0		471	101.654	0
2.528	0.00013	0.00033	-0.00325	0.00719					2.528	0.00013	0.001696	0.00297	0.00149					2.52267	0.0302	2.52267	0.0648	2.52267	0.132									472	102.45	0.25		472	101.66	0
2.53333	0.00021	0.00033	-0.00317	0.00729					2.53333	0.00021	0.0018	0.00302	0.00153					2.528	0.0304	2.528	0.0651	2.528	0.133									473	102.453	0		473	101.663	0.420455
2.53867	0.00031	0.00031	-0.0031	0.00716					2.53867	0.00031	0.001792	0.00317	0.0016					2.53333	0.0297	2.53333	0.0669	2.53333	0.1336									474	102.47	0		474	101.666	0
2.544	0.00039	0.0003	-0.00298	0.00723					2.544	0.00039	0.001784	0.00318	0.00158					2.53867	0.0289	2.53867	0.0645	2.53867	0.1318									475	102.473	0.107143		475	101.671	0
2.54933	0.00038	0.00031	-0.00303	0.0072					2.54933	0.00038	0.001776	0.00305	0.00167					2.544	0.0301	2.544	0.0669	2.544	0.1316									476	102.476	0.0297619		476	101.674	0.181818
2.55467	0.00041	0.00036	-0.00291	0.00721					2.55467	0.00041	0.001776	0.00305	0.00175					2.54933	0.0301	2.54933	0.0678	2.54933	0.1326									477	102.479	0		477	101.677	0.181818
2.56	0.00054	0.00047	-0.00283	0.00722					2.56	0.00054	0.0018	0.00307	0.00176					2.55467	0.0306	2.55467	0.0672	2.55467	0.1314									478	102.482	0.642857		478	101.68	0.0568182
2.56533	0.00063	0.00035	-0.00284	0.00719					2.56533	0.00063	0.001808	0.00308	0.00175					2.56	0.0298	2.56	0.063	2.56	0.1288									479	102.485	0.571429		479	101.683	0
2.57067	0.00074	0.00034	-0.00273	0.00719					2.57067	0.00074	0.001784	0.00306	0.00182					2.56533	0.0292	2.56533	0.0639	2.56533	0.1276									480	102.487	0		480	101.686	0.0568182
2.576	0.00088	0.00044	-0.00266	0.00724					2.576	0.00088	0.001856	0.00323	0.00205					2.57067	0.029	2.57067	0.0639	2.57067	0.1246									481	102.496	0		481	101.689	0.227273
2.58133	0.00107	0.00057	-0.00248	0.00724					2.58133	0.00107	0.001928	0.00333	0.0022					2.576	0.0293	2.576	0.0651	2.576	0.123									482	102.499	0.642857		482	101.692	0
2.58667	0.00115	0.00072	-0.00239	0.00728					2.58667	0.00115	0.001952	0.00348	0.00236					2.58133	0.0303	2.58133	0.0651	2.58133	0.1228									483	102.502	0.571429		483	101.698	0
2.592	0.00128	0.00079	-0.00233	0.00728					2.592	0.00128	0.00196	0.00375	0.00263					2.58667	0.032	2.58667	0.0693	2.58667	0.1254									484	102.505	0.892857		484	101.701	2.45455
2.59733	0.00133	0.00085	-0.0023	0.00724					2.59733	0.00133	0.001928	0.00406	0.00292					2.592	0.0334	2.592	0.0693	2.592	0.1256									485	102.508	0.642857		485	101.703	1.31818
2.60267	0.00136	0.00085	-0.00236	0.00728					2.60267	0.00136	0.001904	0.00428	0.00312					2.59733	0.0348	2.59733	0.0717	2.59733	0.1268									486	102.511	0.678571		486	101.706	0.772727
2.608	0.00143	0.00086	-0.00241	0.00719					2.608	0.00143	0.001944	0.00447	0.00334					2.60267	0.0364	2.60267	0.0771	2.60267	0.128									487	102.514	0.208333		487	101.709	0
2.61333	0.00138	0.00086	-0.00239	0.0071					2.61333	0.00138	0.001984	0.00459	0.00349					2.608	0.039	2.608	0.0777	2.608	0.1294									488	102.517	0		488	101.712	0.0454545
2.61867	0.00134	0.00091	-0.00244	0.00702					2.61867	0.00134	0.001968	0.00469	0.00359					2.61333	0.0396	2.61333	0.0792	2.61333	0.1298									489	102.52	0.095238		489	101.715	0
2.624	0.00128	0.00088	-0.00258	0.00688					2.624	0.00128	0.001848	0.00465	0.00358					2.61867	0.0403	2.61867	0.081	2.61867	0.1292									490	102.522	0		490	101.718	2.59091
2.62933	0.00119	0.00081	-0.00253	0.00678					2.62933	0.00119	0.001792	0.00455	0.00341					2.624	0.0398	2.624	0.0825	2.624	0.1292									491	102.525	0.422619		491	101.721	3.22727
2.63467	0.00107	0.00069	-0.00262	0.00661					2.63467	0.00107	0.001768	0.00419	0.00322					2.62933	0.0396	2.62933	0.0825	2.62933	0.1286									492	102.528	0		492	101.724	3.22727
2.64	0.00092	0.00055	-0.00276	0.00652					2.64	0.00092	0.001712	0.00394	0.00296					2.63467	0.0386	2.63467	0.0777	2.63467	0.1268									493	102.531	0.0357143		493	101.727	0
2.64533	0.00081	0.00038	-0.00291	0.00641					2.64533	0.00081	0.001696	0.00361	0.0027					2.64	0.0366	2.64	0.0762	2.64	0.124									494	102.534	0		494	101.73	0.0795454
2.65067	0.00062	0.00023	-0.00301	0.0063					2.65067	0.00062	0.00164	0.00344	0.00242					2.64533	0.035	2.64533	0.0723	2.64533	0.1218									495	102.537	0		495	101.733	0
2.656	0.00039	0.0001	-0.00316	0.0062					2.656	0.00039	0.001504	0.00309	0.00213					2.65067	0.0347	2.65067	0.0726	2.65067	0.118									496	102.54	0.0357143		496	101.735	0.636364
2.66133	0.00019	1e-05	-0.00315	0.00618					2.66133	0.00019	0.00148	0.00291	0.00185					2.656	0.0328	2.656	0.0699	2.656	0.1152									497	102.543	0.0357143		497	101.738	0.352273
2.66667	0.00011	-9e-05	-0.00313	0.00623					2.66667	0.00011	0.001464	0.0027	0.00171					2.66133	0.0307	2.66133	0.0678	2.66133	0.1118									498	102.546	0		498	101.741	0.272727
2.672	0	-0.00019	-0.00325	0.00631					2.672	0	0.001504	0.00238	0.00149					2.66667	0.0298	2.66667	0.0678	2.66667	0.11									499	102.584	0		499	101.744	0.102273
2.67733	1e-05	-0.00021	-0.00314	0.00638					2.67733	1e-05	0.001416	0.00228	0.00136					2.672	0.0283	2.672	0.0654	2.672	0.1086									500	102.587	0.642857		500	101.747	0
2.68267	2e-05	-0.00029	-0.00313	0.00654					2.68267	2e-05	0.001368	0.00225	0.00132					2.67733	0.0257	2.67733	0.0627	2.67733	0.1062									501	102.59	0		501	101.756	0
2.688	5e-05	-0.00023	-0.00306	0.0068					2.688	5e-05	0.001304	0.00226	0.00133					2.68267	0.0237	2.68267	0.0609	2.68267	0.1052									502	102.595	0		502	101.759	1.31818
2.69333	0.00025	-8e-05	-0.00291	0.00713					2.69333	0.00025	0.001272	0.00228	0.00139					2.688	0.0234	2.688	0.0594	2.688	0.1036									503	102.598	0.285714		503	101.761	1.5
2.69867	0.0005	3e-05	-0.00276	0.00759					2.69867	0.0005	0.001344	0.00245	0.00154					2.69333	0.0219	2.69333	0.0585	2.69333	0.1018									504	102.601	0.214286		504	101.764	1.36364
2.704	0.00082	0.00027	-0.00236	0.00811					2.704	0.00082	0.001304	0.00272	0.00197					2.69867	0.0204	2.69867	0.0624	2.69867	0.1018									505	102.604	0		505	101.767	0.136364
2.70933	0.00136	0.00099	-0.0017	0.00887					2.70933	0.00136	0.001376	0.00306	0.00241					2.704	0.0197	2.704	0.0609	2.704	0.1004									506	102.613	0		506	101.77	0
2.71467	0.00197	0.00155	-0.00106	0.00999					2.71467	0.00197	0.001504	0.00358	0.00309					2.70933	0.019	2.70933	0.0591	2.70933	0.103									507	102.616	0.761905		507	101.773	0.409091
2.72	0.00277	0.00235	-0.00039	0.01134					2.72	0.00277	0.001672	0.00433	0.00391					2.71467	0.0175	2.71467	0.063	2.71467	0.1036									508	102.619	1.67857		508	101.776	0.818182
2.72533	0.00356	0.00316	0.00036	0.01281					2.72533	0.00356	0.001736	0.00523	0.00473					2.72	0.0186	2.72	0.0621	2.72	0.1064									509	102.622	0.607143		509	101.779	0.659091
2.73067	0.00418	0.00383	0.00102	0.01425					2.73067	0.00418	0.001864	0.00601	0.00576					2.72533	0.0187	2.72533	0.0624	2.72533	0.107									510	102.624	0.25		510	101.782	0.522727
2.736	0.00471	0.00416	0.00132	0.01576					2.736	0.00471	0.00188	0.00674	0.00655					2.73067	0.0202	2.73067	0.0621	2.73067	0.11									511	102.627	0.285714		511	101.785	0.954545
2.74133	0.00497	0.00445	0.0014	0.0172					2.74133	0.00497	0.001896	0.00734	0.0071					2.736	0.0228	2.736	0.0603	2.736	0.113									512	102.63	0.178571		512	101.788	0.818182
2.74667	0.00493	0.00436	0.00122	0.01816					2.74667	0.00493	0.001816	0.00746	0.00741					2.74133	0.028	2.74133	0.0648	2.74133	0.1182									513	102.633	0.0714286		513	101.791	0.693182
2.752	0.00458	0.00389	0.00076	0.0189					2.752	0.00458	0.001616	0.00746	0.0074					2.74667	0.0332	2.74667	0.0708	2.74667	0.1236									514	102.636	0.142857		514	101.793	0.647727
2.75733	0.0041	0.00339	0.00012	0.01928					2.75733	0.0041	0.0014	0.00713	0.00709					2.752	0.0399	2.752	0.0768	2.752	0.129									515	102.639	0.5		515	101.796	0
2.76267	0.00332	0.00266	-0.00071	0.01955					2.76267	0.00332	0.001008	0.00652	0.00665					2.75733	0.0466	2.75733	0.078	2.75733	0.1378									516	102.642	0.464286		516	101.805	0
2.768	0.00265	0.00174	-0.0015	0.01978					2.768	0.00265	0.000552	0.00584	0.00589					2.76267	0.0549	2.76267	0.0804	2.76267	0.146									517	102.645	0.25		517	101.808	0.0454545
2.77333	0.00197	0.0009	-0.00222	0.02019					2.77333	0.00197	0.000128	0.00509	0.0052					2.768	0.0615	2.768	0.0801	2.768	0.1518									518	102.648	0		518	101.811	0.136364
2.77867	0.00154	0.00028	-0.00277	0.02086					2.77867	0.00154	-0.000328	0.00431	0.00448					2.77333	0.0668	2.77333	0.0789	2.77333	0.1552									519	102.651	0.964286		519	101.814	0
2.784	0.00133	-0.00024	-0.00315	0.02185					2.784	0.00133	-0.00072	0.00377	0.00404					2.77867	0.0697	2.77867	0.0741	2.77867	0.156									520	102.654	1.03571		520	101.817	0.681818
2.78933	0.00144	-0.00053	-0.00327	0.02344					2.78933	0.00144	-0.001064	0.00357	0.00383					2.784	0.0709	2.784	0.0663	2.784	0.1528									521	102.657	0		521	101.82	0.727273
2.79467	0.00225	-0.00046	-0.00281	0.0254					2.79467	0.00225	-0.001296	0.00373	0.00394					2.78933	0.0692	2.78933	0.0558	2.78933	0.1484									522	102.671	0		522	101.823	0.681818
2.8	0.00365	6e-05	-0.00197	0.02779					2.8	0.00365	-0.00148	0.00442	0.00477					2.79467	0.0663	2.79467	0.0456	2.79467	0.1426									523	102.674	0.0357143		523	101.825	0
2.80533	0.00558	0.0011	-0.00046	0.03037					2.80533	0.00558	-0.001584	0.00584	0.0063					2.8	0.0623	2.8	0.0363	2.8	0.1356									524	102.677	0		524	101.828	0.0909091
2.81067	0.00807	0.00278	0.00173	0.03316					2.81067	0.00807	-0.001528	0.00792	0.0086					2.80533	0.0561	2.80533	0.0258	2.80533	0.1284									525	102.683	0		525	101.831	2.13636
2.816	0.01089	0.00526	0.0045	0.03589					2.816	0.01089	-0.0012	0.01089	0.01165					2.81067	0.0496	2.81067	0.0204	2.81067	0.123									526	102.686	0.571429		526	101.834	3.22727
2.82133	0.01388	0.00836	0.00772	0.03826					2.82133	0.01388	-0.000664	0.01452	0.01543					2.816	0.044	2.816	0.0135	2.816	0.1202									527	102.689	0.607143		527	101.837	3.40909
2.82667	0.01674	0.01191	0.01099	0.04018					2.82667	0.01674	0.000104	0.01856	0.01942					2.82133	0.0406	2.82133	0.0126	2.82133	0.1202									528	102.692	0.535714		528	101.84	0.909091
2.832	0.01935	0.01573	0.01412	0.04134					2.832	0.01935	0.00124	0.02256	0.02338					2.82667	0.0386	2.82667	0.0114	2.82667	0.125									529	102.695	0.0357143		529	101.843	0
2.83733	0.02134	0.01929	0.01684	0.04186					2.83733	0.02134	0.002704	0.02618	0.02689					2.832	0.0399	2.832	0.0144	2.832	0.1342									530	102.698	0		530	101.846	0
2.84267	0.02241	0.02232	0.01868	0.0416					2.84267	0.02241	0.004312	0.02917	0.02955					2.83733	0.0449	2.83733	0.0216	2.83733	0.151									531	102.741	0		531	101.849	0.0454545
2.848	0.02273	0.02452	0.0196	0.04074					2.848	0.02273	0.006104	0.0312	0.0312					2.84267	0.0551	2.84267	0.0372	2.84267	0.1758									532	102.744	1.35714		532	101.852	0
2.85333	0.02249	0.02578	0.01979	0.03914					2.85333	0.02249	0.007856	0.03207	0.03173					2.848	0.0732	2.848	0.0642	2.848	0.21									533	102.747	1.5		533	101.869	0
2.85867	0.02165	0.02597	0.01918	0.0371					2.85867	0.02165	0.009376	0.03179	0.03119					2.85333	0.1001	2.85333	0.0993	2.85333	0.249									534	102.75	1.67857		534	101.872	0.386364
2.864	0.0204	0.02525	0.01802	0.0347					2.864	0.0204	0.010536	0.03077	0.02979					2.85867	0.1394	2.85867	0.1431	2.85867	0.2874									535	102.753	0.892857		535	101.875	0.647727
2.86933	0.01892	0.02395	0.01648	0.0322					2.86933	0.01892	0.011272	0.02904	0.02785					2.864	0.19	2.864	0.1917	2.864	0.3254									536	102.756	0.928571		536	101.878	0.863636
2.87467	0.01727	0.02213	0.0147	0.02978					2.87467	0.01727	0.011672	0.02697	0.02537					2.86933	0.2486	2.86933	0.2466	2.86933	0.3606									537	102.759	0.607143		537	101.881	1.36364
2.88	0.01563	0.02011	0.01282	0.02719					2.88	0.01563	0.011664	0.02461	0.02281					2.87467	0.311	2.87467	0.3003	2.87467	0.3866									538	102.762	0.0714286		538	101.884	1.20455
2.88533	0.01419	0.01809	0.01121	0.02478					2.88533	0.01419	0.011336	0.02227	0.02033					2.88	0.3714	2.88	0.3474	2.88	0.4038									539	102.765	0		539	101.886	1.15909
2.89067	0.01287	0.0163	0.00975	0.02265					2.89067	0.01287	0.010824	0.02022	0.01809					2.88533	0.4237	2.88533	0.3828	2.88533	0.4084									540	102.773	0		540	101.889	0.5
2.896	0.01179	0.01483	0.0086	0.02086					2.896	0.01179	0.010184	0.01852	0.01607					2.89067	0.4628	2.89067	0.4053	2.89067	0.4054									541	102.776	0.107143		541	101.892	0
2.90133	0.01096	0.01362	0.00777	0.01919					2.90133	0.01096	0.009432	0.01705	0.01423					2.896	0.4865	2.896	0.4146	2.896	0.3912									542	102.779	0		542	101.895	0.409091
2.90667	0.0104	0.01276	0.00718	0.01776					2.90667	0.0104	0.008784	0.01607	0.01271					2.90133	0.4923	2.90133	0.4098	2.90133	0.3758									543	102.788	0		543	101.898	0.5
2.912	0.01012	0.01205	0.00683	0.01646					2.912	0.01012	0.008016	0.01522	0.01141					2.90667	0.4824	2.90667	0.3993	2.90667	0.3536									544	102.791	0.321429		544	101.901	0.5
2.91733	0.01009	0.01062	0.00621	0.01552					2.91733	0.01009	0.007104	0.01384	0.0097					2.912	0.4577	2.912	0.3783	2.912	0.3344									545	102.794	0.0357143		545	101.904	0
2.92267	0.00963	0.00538	0.00314	0.01454					2.92267	0.00963	0.005008	0.01018	0.00575					2.91733	0.4205	2.91733	0.3558	2.91733	0.3172									546	102.797	0		546	101.907	0
2.928	0.00658	-0.01237	-0.00826	0.01319					2.928	0.00658	-0.00148	-0.00144	-0.00584					2.92267	0.3656	2.92267	0.3306	2.92267	0.3012									547	102.838	0		547	101.91	0.0681819
2.93333	-0.00445	-0.0556	-0.03957	0.01023					2.93333	-0.00445	-0.019784	-0.0311	-0.03562					2.928	0.2639	2.928	0.2964	2.928	0.293									548	102.841	0.357143		548	101.913	0.693182
2.93867	-0.03466	-0.13608	-0.10412	0.00244					2.93867	-0.03466	-0.060728	-0.09145	-0.09569					2.93333	0.0491	2.93333	0.2199	2.93333	0.2898									549	102.843	0.357143		549	101.915	0.636364
2.944	-0.09607	-0.2548	-0.20692	-0.01681					2.944	-0.09607	-0.132704	-0.18815	-0.19165					2.93867	-0.396	2.93867	-0.0072	2.93867	0.2832									550	102.846	0.25		550	101.918	1.90909
2.94933	-0.19412	-0.39999	-0.34056	-0.0569					2.94933	-0.19412	-0.233248	-0.31542	-0.31734					2.944	-1.1668	2.944	-0.6249	2.944	0.255									551	102.849	0		551	101.921	2.13636
2.95467	-0.32236	-0.55186	-0.48801	-0.12555					2.95467	-0.32236	-0.34988	-0.45754	-0.45786					2.94933	-2.2712	2.94933	-1.989	2.94933	0.1476									552	102.852	0.0714286		552	101.924	1.90909
2.96	-0.4643	-0.6903	-0.63006	-0.22232					2.96	-0.4643	-0.466552	-0.59603	-0.59376					2.95467	-3.6137	2.95467	-4.3596	2.95467	-0.1726									553	102.855	0.142857		553	101.927	0
2.96533	-0.60094	-0.80192	-0.75039	-0.33709					2.96533	-0.60094	-0.568856	-0.71458	-0.70963					2.96	-5.0323	2.96	-7.7367	2.96	-0.8946									554	102.858	0.142857		554	101.948	0
2.97067	-0.71727	-0.8798	-0.8399	-0.45544					2.97067	-0.71727	-0.64776	-0.80389	-0.79635					2.96533	-6.3579	2.96533	-11.7486	2.96533	-2.1992									555	102.861	0.107143		555	101.95	6.90909
2.976	-0.80466	-0.92396	-0.89611	-0.56207					2.976	-0.80466	-0.699864	-0.8609	-0.85122					2.97067	-7.4622	2.97067	-15.8823	2.97067	-4.0912									556	102.864	0		556	101.953	7.06818
2.98133	-0.86014	-0.93832	-0.92143	-0.64678					2.98133	-0.86014	-0.726232	-0.88745	-0.87603					2.976	-8.2766	2.976	-19.6443	2.976	-6.3958									557	102.87	0		557	101.956	7.86364
2.98667	-0.8857	-0.92818	-0.92065	-0.70457					2.98667	-0.8857	-0.730592	-0.888	-0.87523					2.98133	-8.7851	2.98133	-22.6887	2.98133	-8.8252									558	102.873	0.0357143		558	101.959	20.9432
2.992	-0.88591	-0.89946	-0.89958	-0.73502					2.992	-0.88591	-0.717464	-0.86793	-0.85399					2.98667	-9.0083	2.98667	-24.8556	2.98667	-11.087									559	102.876	0		559	101.962	0
2.99733	-0.86608	-0.85728	-0.8631	-0.74097					2.99733	-0.86608	-0.691424	-0.83215	-0.81758					2.992	-8.9915	2.992	-26.1324	2.992	-12.959									560	102.881	0		560	101.974	0
3.00267	-0.83132	-0.80577	-0.81615	-0.7269					3.00267	-0.83132	-0.65588	-0.78555	-0.77057					2.99733	-8.7808	2.99733	-26.6061	2.99733	-14.3208									561	102.884	0.0714286		561	101.977	3.95455
3.008	-0.7862	-0.74855	-0.76206	-0.69729					3.008	-0.7862	-0.614088	-0.73158	-0.71656					3.00267	-8.422	3.00267	-26.4129	3.00267	-15.1452									562	102.887	0.0357143		562	101.98	16.8636
3.01333	-0.73388	-0.6881	-0.70369	-0.65673					3.01333	-0.73388	-0.568576	-0.67338	-0.65876					3.008	-7.9585	3.008	-25.6935	3.008	-15.468									563	102.89	0.178571		563	101.982	18.2614
3.01867	-0.67738	-0.62631	-0.64325	-0.60876					3.01867	-0.67738	-0.521072	-0.61325	-0.59912					3.01333	-7.4213	3.01333	-24.5871	3.01333	-15.3686									564	102.893	0.25		564	101.985	17.9318
3.024	-0.61868	-0.56464	-0.58241	-0.55659					3.024	-0.61868	-0.473104	-0.55294	-0.53952					3.01867	-6.8384	3.01867	-23.2056	3.01867	-14.9356									565	102.896	0.285714		565	101.988	6.84091
3.02933	-0.55924	-0.50422	-0.52239	-0.50223					3.02933	-0.55924	-0.425816	-0.49375	-0.48097					3.024	-6.2315	3.024	-21.642	3.024	-14.2484									566	102.899	0.178571		566	101.991	8.80682
3.03467	-0.50054	-0.44599	-0.464	-0.44762					3.03467	-0.50054	-0.380256	-0.43659	-0.42476					3.02933	-5.6185	3.02933	-19.9671	3.02933	-13.3812									567	102.902	0		567	101.994	11.2045
3.04	-0.44357	-0.39076	-0.40834	-0.39422					3.04	-0.44357	-0.336792	-0.38247	-0.37164					3.03467	-5.0115	3.03467	-18.2328	3.03467	-12.3982									568	102.946	0		568	101.997	21.5682
3.04533	-0.38921	-0.33933	-0.35589	-0.34297					3.04533	-0.38921	-0.296024	-0.33202	-0.32226					3.04	-4.4202	3.04	-16.488	3.04	-11.3424									569	102.949	0.0357143		569	102	6.93182
3.05067	-0.33811	-0.29213	-0.30747	-0.29505					3.05067	-0.33811	-0.258384	-0.28578	-0.27719					3.04533	-3.8586	3.04533	-14.7642	3.04533	-10.2586									570	102.951	0.0357143		570	102.003	12.9773
3.056	-0.29096	-0.24967	-0.26362	-0.25131					3.056	-0.29096	-0.223968	-0.24413	-0.23674					3.05067	-3.3317	3.05067	-13.0989	3.05067	-9.179									571	102.954	0		571	102.006	0
3.06133	-0.24839	-0.21194	-0.22457	-0.21209					3.06133	-0.24839	-0.193192	-0.20728	-0.20098					3.056	-2.8469	3.056	-11.5116	3.056	-8.1272									572	102.963	0		572	102.009	49.3636
3.06667	-0.21033	-0.17906	-0.19018	-0.17762					3.06667	-0.21033	-0.166016	-0.17514	-0.16975					3.06133	-2.4099	3.06133	-10.0311	3.06133	-7.1212									573	102.966	3.35714		573	102.011	36.0909
3.072	-0.1772	-0.15088	-0.16052	-0.14809					3.072	-0.1772	-0.142336	-0.14749	-0.14301					3.06667	-2.0221	3.06667	-8.6748	3.06667	-6.1788									574	102.969	3.78571		574	102.014	26.2386
3.07733	-0.14872	-0.12713	-0.13545	-0.12336					3.07733	-0.14872	-0.121872	-0.12409	-0.12037					3.072	-1.6849	3.072	-7.4376	3.072	-5.312									575	102.972	3.3869		575	102.017	0
3.08267	-0.12465	-0.10723	-0.11442	-0.10324					3.08267	-0.12465	-0.104392	-0.10467	-0.10153					3.07733	-1.3969	3.07733	-6.3402	3.07733	-4.526									576	102.975	1.60119		576	102.02	0
3.088	-0.10467	-0.09098	-0.09718	-0.08725					3.088	-0.10467	-0.089624	-0.08852	-0.08607					3.08267	-1.1556	3.08267	-5.3817	3.08267	-3.8296									577	102.978	0.714286		577	102.023	11.3409
3.09333	-0.08833	-0.07778	-0.08325	-0.075					3.09333	-0.08833	-0.07724	-0.07524	-0.07343					3.088	-0.9561	3.088	-4.5579	3.088	-3.2226									578	102.981	0.821429		578	102.026	13.3977
3.09867	-0.07522	-0.06724	-0.07209	-0.06561					3.09867	-0.07522	-0.066784	-0.06458	-0.06322					3.09333	-0.7947	3.09333	-3.8592	3.09333	-2.7028									579	102.984	1.69048		579	102.029	21.6023
3.104	-0.06488	-0.05875	-0.06333	-0.05842					3.104	-0.06488	-0.058112	-0.05594	-0.05511					3.09867	-0.666	3.09867	-3.2754	3.09867	-2.2636									580	102.987	1.07143		580	102.032	27.3977
3.10933	-0.05681	-0.05229	-0.05661	-0.05297					3.10933	-0.05681	-0.050976	-0.04919	-0.0488					3.104	-0.5639	3.104	-2.7942	3.104	-1.8954									581	102.99	2.96429		581	102.035	0
3.11467	-0.05056	-0.04733	-0.0514	-0.04857					3.11467	-0.05056	-0.045112	-0.04381	-0.04379					3.10933	-0.4839	3.10933	-2.3985	3.10933	-1.5894									582	102.992	0		582	102.049	0
3.12	-0.04594	-0.0435	-0.04751	-0.045					3.12	-0.04594	-0.040416	-0.03977	-0.03993					3.11467	-0.4228	3.11467	-2.0775	3.11467	-1.3428									583	103.01	0		583	102.052	8.46591
3.12533	-0.04249	-0.04058	-0.0446	-0.04178					3.12533	-0.04249	-0.036496	-0.03661	-0.03704					3.12	-0.3766	3.12	-1.8162	3.12	-1.1436									584	103.013	8.82738		584	102.055	2.54545
3.13067	-0.03999	-0.03841	-0.04235	-0.03885					3.13067	-0.03999	-0.033472	-0.03422	-0.03485					3.12533	-0.3414	3.12533	-1.6032	3.12533	-0.9812									585	103.016	10.8274		585	102.058	0
3.136	-0.03814	-0.03694	-0.04086	-0.03611					3.136	-0.03814	-0.031112	-0.03256	-0.03316					3.13067	-0.314	3.13067	-1.4346	3.13067	-0.8522									586	103.019	0		586	102.067	0
3.14133	-0.03697	-0.03587	-0.03981	-0.03362					3.14133	-0.03697	-0.02932	-0.03134	-0.03202					3.136	-0.2949	3.136	-1.2996	3.136	-0.7492									587	103.045	0		587	102.07	0.829546
3.14667	-0.03592	-0.0351	-0.03906	-0.03133					3.14667	-0.03592	-0.02804	-0.03035	-0.03114					3.14133	-0.2803	3.14133	-1.1919	3.14133	-0.6672									588	103.048	1.92262		588	102.073	0
3.152	-0.03523	-0.03449	-0.03833	-0.02918					3.152	-0.03523	-0.027008	-0.02964	-0.03034					3.14667	-0.2704	3.14667	-1.1058	3.14667	-0.602									589	103.051	1.72619		589	102.076	5.88636
3.15733	-0.03469	-0.03407	-0.03776	-0.02711					3.15733	-0.03469	-0.0262	-0.02909	-0.02974					3.152	-0.2622	3.152	-1.0359	3.152	-0.5522									590	103.054	0.410714		590	102.078	6.43182
3.16267	-0.03428	-0.03361	-0.03745	-0.02532					3.16267	-0.03428	-0.025592	-0.02863	-0.0291					3.15733	-0.2566	3.15733	-0.9873	3.15733	-0.5138									591	103.057	3.02381		591	102.081	11.9205
3.168	-0.03393	-0.03332	-0.03713	-0.02362					3.168	-0.03393	-0.025	-0.02838	-0.02849					3.16267	-0.2522	3.16267	-0.9489	3.16267	-0.487									592	103.06	5.00595		592	102.084	34.3864
3.17333	-0.03374	-0.0334	-0.03711	-0.022					3.17333	-0.03374	-0.024536	-0.02814	-0.0279					3.168	-0.2488	3.168	-0.921	3.168	-0.4648									593	103.063	4.32143		593	102.087	97.5341
3.17867	-0.03357	-0.03345	-0.03711	-0.02032					3.17867	-0.03357	-0.024048	-0.02801	-0.0273					3.17333	-0.246	3.17333	-0.8988	3.17333	-0.451									594	103.066	1.67857		594	102.09	48.0682
3.184	-0.03349	-0.03371	-0.03726	-0.01852					3.184	-0.03349	-0.023496	-0.02786	-0.02684					3.17867	-0.2441	3.17867	-0.8811	3.17867	-0.438									595	103.068	0		595	102.093	46.4432
3.18933	-0.03347	-0.03381	-0.03746	-0.01682					3.18933	-0.03347	-0.022912	-0.02764	-0.02639					3.184	-0.2394	3.184	-0.8652	3.184	-0.4284									596	103.083	0		596	102.096	0
3.19467	-0.03338	-0.03384	-0.03751	-0.01493					3.19467	-0.03338	-0.022328	-0.02723	-0.02595					3.18933	-0.2361	3.18933	-0.8517	3.18933	-0.421									597	103.086	0.690475		597	102.099	73.8068
3.2	-0.03291	-0.03323	-0.03698	-0.01294					3.2	-0.03291	-0.021728	-0.02642	-0.02536					3.19467	-0.2318	3.19467	-0.84	3.19467	-0.4136									598	103.089	0		598	102.102	0
3.20533	-0.03185	-0.03169	-0.03563	-0.01068					3.20533	-0.03185	-0.02104	-0.02492	-0.02445					3.2	-0.2265	3.2	-0.8238	3.2	-0.4064									599	103.101	0		599	102.108	0
3.21067	-0.02979	-0.029	-0.03316	-0.0082					3.21067	-0.02979	-0.020248	-0.02256	-0.02278					3.20533	-0.22	3.20533	-0.807	3.20533	-0.3986									600	103.103	1.54762		600	102.11	7.25
3.216	-0.02655	-0.0249	-0.02922	-0.00524					3.216	-0.02655	-0.01932	-0.01899	-0.02003					3.21067	-0.2119	3.21067	-0.7905	3.21067	-0.3898									601	103.106	0.357143		601	102.113	4.19318
3.22133	-0.02194	-0.01912	-0.02361	-0.00159					3.22133	-0.02194	-0.018256	-0.01402	-0.01594					3.216	-0.2031	3.216	-0.7692	3.216	-0.3834									602	103.109	0.0119048		602	102.116	3.52273
3.22667	-0.01553	-0.01148	-0.01617	0.00282					3.22667	-0.01553	-0.016744	-0.00768	-0.01008					3.22133	-0.1936	3.22133	-0.7506	3.22133	-0.38									603	103.112	0		603	102.119	5.82955
3.232	-0.00741	-0.00201	-0.00685	0.00836					3.232	-0.00741	-0.014584	0.00034	-0.00229					3.22667	-0.1835	3.22667	-0.7317	3.22667	-0.376									604	103.115	0.178571		604	102.122	6.18182
3.23733	0.00265	0.00923	0.00436	0.01514					3.23733	0.00265	-0.011544	0.00987	0.00742					3.232	-0.1728	3.232	-0.7143	3.232	-0.3762									605	103.118	0.559524		605	102.125	0
3.24267	0.01436	0.02225	0.01736	0.02338					3.24267	0.01436	-0.007472	0.02111	0.01909					3.23733	-0.16	3.23733	-0.702	3.23733	-0.379									606	103.121	0.547619		606	102.137	0
3.248	0.02784	0.03686	0.03203	0.03325					3.248	0.02784	-0.002176	0.03376	0.03264					3.24267	-0.1446	3.24267	-0.6885	3.24267	-0.385									607	103.124	1.4881		607	102.139	3
3.25333	0.04294	0.05283	0.048	0.04488					3.25333	0.04294	0.00452	0.04796	0.04788					3.248	-0.1243	3.248	-0.6747	3.248	-0.3898									608	103.127	0		608	102.142	3.09091
3.25867	0.05932	0.06998	0.06524	0.05798					3.25867	0.05932	0.012496	0.06346	0.06442					3.25333	-0.0991	3.25333	-0.6501	3.25333	-0.394									609	103.133	0		609	102.145	4.69318
3.264	0.07701	0.08806	0.08355	0.07269					3.264	0.07701	0.02192	0.08004	0.08216					3.25867	-0.0673	3.25867	-0.606	3.25867	-0.386									610	103.136	6.72619		610	102.148	3.53409
3.26933	0.09568	0.10698	0.1026	0.08857					3.26933	0.09568	0.032504	0.09758	0.10075					3.264	-0.0261	3.264	-0.5355	3.264	-0.3656									611	103.139	0.190476		611	102.151	0
3.27467	0.11503	0.12642	0.12228	0.10547					3.27467	0.11503	0.04424	0.11585	0.11997					3.26933	0.0259	3.26933	-0.4296	3.26933	-0.3266									612	103.141	0.178571		612	102.177	0
3.28	0.13484	0.14621	0.14226	0.12342					3.28	0.13484	0.056952	0.13465	0.13955					3.27467	0.0901	3.27467	-0.2811	3.27467	-0.2658									613	103.144	0.321429		613	102.18	0.0113637
3.28533	0.15499	0.16614	0.16243	0.14174					3.28533	0.15499	0.07044	0.15369	0.15931					3.28	0.167	3.28	-0.087	3.28	-0.1788									614	103.147	0.428571		614	102.183	0.454545
3.29067	0.17521	0.18594	0.18247	0.16044					3.29067	0.17521	0.08444	0.17285	0.17917					3.28533	0.2571	3.28533	0.1542	3.28533	-0.0618									615	103.15	0.357143		615	102.186	0.931818
3.296	0.19551	0.20572	0.20254	0.17898					3.296	0.19551	0.098816	0.19195	0.19883					3.29067	0.3582	3.29067	0.4431	3.29067	0.0846									616	103.153	0		616	102.189	0.795455
3.30133	0.21548	0.22519	0.22202	0.19667					3.30133	0.21548	0.113408	0.21084	0.21781					3.296	0.4701	3.296	0.7767	3.296	0.26									617	103.156	0		617	102.192	0
3.30667	0.23472	0.24378	0.24068	0.21182					3.30667	0.23472	0.128208	0.22908	0.2352					3.30133	0.5932	3.30133	1.1496	3.30133	0.464									618	103.159	0.511905		618	102.195	2.69318
3.312	0.25161	0.25932	0.25601	0.22122					3.312	0.25161	0.142824	0.24472	0.24767					3.30667	0.7259	3.30667	1.5603	3.30667	0.6958									619	103.162	0.678571		619	102.198	4.60227
3.31733	0.26161	0.26717	0.26292	0.22104					3.31733	0.26161	0.15724	0.25357	0.25022					3.312	0.8656	3.312	2.0022	3.312	0.9516									620	103.165	0		620	102.201	1.69318
3.32267	0.25922	0.26171	0.25623	0.20928					3.32267	0.25922	0.17136	0.25038	0.23924					3.31733	1.0105	3.31733	2.4687	3.31733	1.2276									621	103.168	0		621	102.204	0
3.328	0.24166	0.24093	0.23474	0.1875					3.328	0.24166	0.18476	0.23307	0.21493					3.32267	1.1581	3.32267	2.9526	3.32267	1.5222									622	103.171	0.125		622	102.206	0
3.33333	0.21169	0.20821	0.20154	0.15947					3.33333	0.21169	0.19628	0.20389	0.18218					3.328	1.3094	3.328	3.4518	3.328	1.8294									623	103.174	1.03571		623	102.209	4.09091
3.33867	0.17482	0.16963	0.16323	0.12976					3.33867	0.17482	0.202768	0.16856	0.14641					3.33333	1.4606	3.33333	3.9588	3.33333	2.1482									624	103.177	0.452381		624	102.212	3.90909
3.344	0.13706	0.13119	0.12535	0.10188					3.344	0.13706	0.199928	0.13267	0.1126					3.33867	1.6111	3.33867	4.4718	3.33867	2.475									625	103.18	0		625	102.215	3.92045
3.34933	0.10271	0.09713	0.092	0.07786					3.34933	0.10271	0.185912	0.10029	0.08347					3.344	1.7598	3.344	4.9845	3.344	2.8052									626	103.183	0.0119048		626	102.218	0
3.35467	0.07423	0.06952	0.06491	0.05859					3.35467	0.07423	0.162248	0.07344	0.0602					3.34933	1.904	3.34933	5.4957	3.34933	3.1346									627	103.185	0.178571		627	102.224	0
3.36	0.05201	0.04849	0.04431	0.04394					3.36	0.05201	0.133456	0.05276	0.0428					3.35467	2.0348	3.35467	5.9967	3.35467	3.4596									628	103.188	0.0357143		628	102.227	0.0113636
3.36533	0.03568	0.03323	0.02923	0.03329					3.36533	0.03568	0.104248	0.03756	0.0303					3.36	2.1213	3.36	6.474	3.36	3.7694									629	103.191	0		629	102.23	0.329545
3.37067	0.02403	0.02266	0.01867	0.02565					3.37067	0.02403	0.077992	0.02679	0.02151					3.36533	2.1219	3.36533	6.8883	3.36533	4.0338									630	103.194	0		630	102.233	0
3.376	0.01612	0.01556	0.01165	0.02045					3.376	0.01612	0.056384	0.01949	0.01558					3.37067	2.0047	3.37067	7.128	3.37067	4.1986									631	103.197	0.142857		631	102.244	0
3.38133	0.01076	0.01076	0.00698	0.01685					3.38133	0.01076	0.039776	0.01466	0.01168					3.376	1.7802	3.376	7.0545	3.376	4.1862									632	103.2	0.0119048		632	102.247	0.295455
3.38667	0.00723	0.0077	0.00394	0.01451					3.38667	0.00723	0.027712	0.01152	0.00911					3.38133	1.4889	3.38133	6.5934	3.38133	3.9624									633	103.203	0.142857		633	102.25	0.954545
3.392	0.00497	0.00575	0.00205	0.01296					3.392	0.00497	0.019376	0.00947	0.0075					3.38667	1.1798	3.38667	5.8065	3.38667	3.5498									634	103.206	0.0714286		634	102.253	0.954545
3.39733	0.00351	0.0044	0.00076	0.01191					3.39733	0.00351	0.013664	0.00815	0.00642					3.392	0.8921	3.392	4.8414	3.392	3.0216									635	103.209	0		635	102.256	0.272727
3.40267	0.00251	0.0036	-7e-05	0.01107					3.40267	0.00251	0.009968	0.00739	0.00575					3.39733	0.6514	3.39733	3.8487	3.39733	2.4586									636	103.212	0.642857		636	102.259	0
3.408	0.00182	0.00303	-0.00059	0.01052					3.408	0.00182	0.007568	0.00672	0.00522					3.40267	0.4601	3.40267	2.9427	3.40267	1.9284									637	103.215	0.785714		637	102.262	0.0909091
3.41333	0.00131	0.00266	-0.00091	0.01002					3.41333	0.00131	0.00604	0.00634	0.00488					3.408	0.3187	3.408	2.1783	3.408	1.4738									638	103.218	0.714286		638	102.265	0.818182
3.41867	0.00093	0.00248	-0.00113	0.0097					3.41867	0.00093	0.004968	0.00603	0.00454					3.41333	0.2179	3.41333	1.5675	3.41333	1.1022									639	103.221	0		639	102.268	0.784091
3.424	0.00072	0.00229	-0.00128	0.0094					3.424	0.00072	0.004296	0.00587	0.00442					3.41867	0.1488	3.41867	1.1124	3.41867	0.8182									640	103.247	0		640	102.27	0.863636
3.42933	0.00055	0.00202	-0.00148	0.00911					3.42933	0.00055	0.003848	0.00571	0.0043					3.424	0.1031	3.424	0.7797	3.424	0.609									641	103.25	0.0357143		641	102.273	0.136364
3.43467	0.00028	0.00185	-0.00156	0.00892					3.43467	0.00028	0.003616	0.00558	0.00416					3.42933	0.0722	3.42933	0.5448	3.42933	0.4616									642	103.253	0		642	102.276	0.0454545
3.44	0.00018	0.00177	-0.00169	0.0087					3.44	0.00018	0.003368	0.00554	0.00409					3.43467	0.0533	3.43467	0.3846	3.43467	0.3562									643	103.258	0		643	102.279	0.0454545
3.44533	4e-05	0.00167	-0.00185	0.00847					3.44533	4e-05	0.003216	0.00543	0.00393					3.44	0.042	3.44	0.2778	3.44	0.2858									644	103.261	0.0357143		644	102.282	0
3.45067	-1e-05	0.00157	-0.00198	0.00833					3.45067	-1e-05	0.003064	0.00537	0.0038					3.44533	0.0352	3.44533	0.21	3.44533	0.2388									645	103.264	0.142857		645	102.288	0
3.456	-0.00012	0.00153	-0.00206	0.00826					3.456	-0.00012	0.003016	0.00529	0.00372					3.45067	0.0313	3.45067	0.165	3.45067	0.2064									646	103.267	0.142857		646	102.291	0.0454545
3.46133	-0.00021	0.00147	-0.00207	0.0081					3.46133	-0.00021	0.002928	0.00518	0.00367					3.456	0.029	3.456	0.1353	3.456	0.186									647	103.27	0.607143		647	102.294	1.63636
3.46667	-0.00033	0.00148	-0.00207	0.00793					3.46667	-0.00033	0.002896	0.00512	0.00359					3.46133	0.0275	3.46133	0.1143	3.46133	0.1732									648	103.273	0.714286		648	102.297	2.27273
3.472	-0.00033	0.00139	-0.00205	0.00781					3.472	-0.00033	0.00288	0.00519	0.00344					3.46667	0.0272	3.46667	0.1023	3.46667	0.1632									649	103.276	0.547619		649	102.3	2.63636
3.47733	-0.00045	0.00124	-0.00215	0.0077					3.47733	-0.00045	0.002856	0.00511	0.0033					3.472	0.027	3.472	0.0915	3.472	0.155									650	103.279	0		650	102.302	2.40909
3.48267	-0.00041	0.00125	-0.00216	0.00764					3.48267	-0.00041	0.002864	0.00515	0.00312					3.47733	0.026	3.47733	0.0888	3.47733	0.1506									651	103.305	0		651	102.305	0.227273
3.488	-0.00052	0.00122	-0.00219	0.00744					3.488	-0.00052	0.002752	0.0052	0.00308					3.48267	0.0266	3.48267	0.0828	3.48267	0.1468									652	103.308	0.0357143		652	102.308	0.136364
3.49333	-0.00058	0.00115	-0.00228	0.00738					3.49333	-0.00058	0.002744	0.00511	0.00292					3.488	0.0262	3.488	0.075	3.488	0.146									653	103.311	0		653	102.311	0.0454545
3.49867	-0.00062	0.00109	-0.00219	0.00735					3.49867	-0.00062	0.002752	0.00504	0.00277					3.49333	0.0245	3.49333	0.0726	3.49333	0.1426									654	103.338	0		654	102.314	0
3.504	-0.00067	0.00105	-0.00216	0.0073					3.504	-0.00067	0.002696	0.00498	0.00281					3.49867	0.0238	3.49867	0.0681	3.49867	0.141									655	103.341	0.428571		655	102.343	0
3.50933	-0.00075	0.0011	-0.00226	0.00729					3.50933	-0.00075	0.002656	0.00496	0.00286					3.504	0.0237	3.504	0.0648	3.504	0.138									656	103.343	0.464286		656	102.346	0.193182
3.51467	-0.00072	0.00111	-0.00231	0.00721					3.51467	-0.00072	0.002568	0.00503	0.00281					3.50933	0.0234	3.50933	0.0618	3.50933	0.138									657	103.346	0.392857		657	102.349	0.0909091
3.52	-0.00067	0.00113	-0.00239	0.00714					3.52	-0.00067	0.002568	0.00505	0.00281					3.51467	0.0245	3.51467	0.0603	3.51467	0.1356									658	103.349	0		658	102.352	0
3.52533	-0.00067	0.0012	-0.00243	0.0072					3.52533	-0.00067	0.00256	0.00514	0.00289					3.52	0.0239	3.52	0.0558	3.52	0.1324									659	103.399	0		659	102.355	0.397727
3.53067	-0.00067	0.00108	-0.00243	0.00724					3.53067	-0.00067	0.002632	0.00527	0.0027					3.52533	0.0228	3.52533	0.0543	3.52533	0.1314									660	103.402	0.5		660	102.358	0
3.536	-0.00065	0.00104	-0.00231	0.00715					3.536	-0.00065	0.002712	0.00537	0.00272					3.53067	0.0213	3.53067	0.0534	3.53067	0.13									661	103.405	0.428571		661	102.364	0
3.54133	-0.0006	0.00103	-0.00227	0.00711					3.54133	-0.0006	0.002672	0.00541	0.00279					3.536	0.0212	3.536	0.0498	3.536	0.1286									662	103.408	0		662	102.367	1.86364
3.54667	-0.00059	0.00102	-0.00227	0.00714					3.54667	-0.00059	0.00268	0.00544	0.0028					3.54133	0.0207	3.54133	0.0471	3.54133	0.1264									663	103.414	0		663	102.37	1.76136
3.552	-0.00057	0.00098	-0.0023	0.00708					3.552	-0.00057	0.00272	0.00547	0.00275					3.54667	0.0204	3.54667	0.0441	3.54667	0.128									664	103.417	0.25		664	102.372	2.30682
3.55733	-0.00053	0.001	-0.0023	0.00713					3.55733	-0.00053	0.002752	0.00543	0.00258					3.552	0.0202	3.552	0.045	3.552	0.1278									665	103.419	0.142857		665	102.375	1.42045
3.56267	-0.00059	0.00096	-0.00229	0.0071					3.56267	-0.00059	0.002688	0.00539	0.00248					3.55733	0.0204	3.55733	0.0441	3.55733	0.1258									666	103.422	0		666	102.378	1.78409
3.568	-0.00061	0.0009	-0.00217	0.00713					3.568	-0.00061	0.002736	0.00545	0.00251					3.56267	0.0207	3.56267	0.0447	3.56267	0.1264									667	103.425	0.821429		667	102.381	1.36364
3.57333	-0.00066	0.00096	-0.00219	0.00717					3.57333	-0.00066	0.002808	0.00546	0.00242					3.568	0.0191	3.568	0.042	3.568	0.122									668	103.428	0.964286		668	102.384	0.727273
3.57867	-0.00071	0.00098	-0.00217	0.0072					3.57867	-0.00071	0.002824	0.0055	0.00244					3.57333	0.0198	3.57333	0.0411	3.57333	0.122									669	103.431	1		669	102.387	0.636364
3.584	-0.00074	0.00093	-0.00216	0.00714					3.584	-0.00074	0.0028	0.00552	0.00232					3.57867	0.0202	3.57867	0.0396	3.57867	0.121									670	103.434	0.142857		670	102.39	0
3.58933	-0.00076	0.00099	-0.00212	0.00713					3.58933	-0.00076	0.002832	0.00556	0.00236					3.584	0.0196	3.584	0.0378	3.584	0.1194									671	103.437	0		671	102.407	0
3.59467	-0.00083	0.001	-0.00214	0.00721					3.59467	-0.00083	0.0028	0.00557	0.00238					3.58933	0.0192	3.58933	0.036	3.58933	0.119									672	103.443	0		672	102.41	1.40909
3.6	-0.00087	0.00102	-0.00212	0.00725					3.6	-0.00087	0.002912	0.00559	0.00241					3.59467	0.0197	3.59467	0.0324	3.59467	0.1162									673	103.446	0.107143		673	102.413	0.579545
3.60533	-0.00087	0.00102	-0.00209	0.0073					3.60533	-0.00087	0.002896	0.00559	0.00248					3.6	0.0199	3.6	0.0306	3.6	0.1168									674	103.449	0.964286		674	102.416	0
3.61067	-0.00086	0.00101	-0.00213	0.00734					3.61067	-0.00086	0.002904	0.00556	0.00254					3.60533	0.0192	3.60533	0.0291	3.60533	0.1174									675	103.452	1.10714		675	102.419	0.204545
3.616	-0.00083	0.00109	-0.00212	0.0074					3.616	-0.00083	0.002896	0.0056	0.00259					3.61067	0.0197	3.61067	0.03	3.61067	0.1174									676	103.455	0.964286		676	102.422	0.193182
3.62133	-0.00081	0.00114	-0.00216	0.00744					3.62133	-0.00081	0.002936	0.00572	0.00261					3.616	0.021	3.616	0.0285	3.616	0.1148									677	103.458	0		677	102.425	0.227273
3.62667	-0.00069	0.00114	-0.00201	0.00748					3.62667	-0.00069	0.002936	0.00594	0.00272					3.62133	0.0209	3.62133	0.0294	3.62133	0.1138									678	103.475	0		678	102.428	0.727273
3.632	-0.00078	0.00114	-0.00193	0.00764					3.632	-0.00078	0.002928	0.00609	0.00265					3.62667	0.0218	3.62667	0.0285	3.62667	0.1162									679	103.478	0.25		679	102.431	1.18182
3.63733	-0.00073	0.00113	-0.00185	0.00773					3.63733	-0.00073	0.002928	0.00609	0.00267					3.632	0.0222	3.632	0.0267	3.632	0.1158									680	103.481	0.285714		680	102.434	0.829545
3.64267	-0.00068	0.00105	-0.00179	0.00791					3.64267	-0.00068	0.002944	0.00609	0.0027					3.63733	0.0228	3.63733	0.0249	3.63733	0.1146									681	103.484	0		681	102.436	0.329545
3.648	-0.00083	0.00114	-0.00166	0.00804					3.648	-0.00083	0.003016	0.00626	0.00271					3.64267	0.0232	3.64267	0.0234	3.64267	0.1156									682	103.493	0		682	102.439	0
3.65333	-0.00085	0.00116	-0.00157	0.0082					3.65333	-0.00085	0.003064	0.00633	0.00269					3.648	0.0222	3.648	0.0237	3.648	0.1174									683	103.496	0.0714286		683	102.454	0
3.65867	-0.00082	0.00117	-0.00155	0.00836					3.65867	-0.00082	0.00304	0.00632	0.00262					3.65333	0.0215	3.65333	0.0222	3.65333	0.1158									684	103.499	0		684	102.457	0.409091
3.664	-0.00082	0.00112	-0.00137	0.00843					3.664	-0.00082	0.00304	0.00626	0.00259					3.65867	0.0216	3.65867	0.0198	3.65867	0.1152									685	103.519	0		685	102.46	0.545455
3.66933	-0.00087	0.00114	-0.00133	0.00865					3.66933	-0.00087	0.003104	0.00622	0.00258					3.664	0.0223	3.664	0.0198	3.664	0.1148									686	103.522	0.142857		686	102.463	0.0795454
3.67467	-0.00095	0.00121	-0.00126	0.00891					3.67467	-0.00095	0.003128	0.00621	0.00249					3.66933	0.0222	3.66933	0.0198	3.66933	0.1136									687	103.525	0.178571		687	102.466	0
3.68	-0.00098	0.00107	-0.00126	0.00907					3.68	-0.00098	0.0032	0.00609	0.00242					3.67467	0.0221	3.67467	0.0183	3.67467	0.1114									688	103.528	0.142857		688	102.486	0
3.68533	-0.001	0.00109	-0.00124	0.00919					3.68533	-0.001	0.003216	0.00601	0.00241					3.68	0.021	3.68	0.0165	3.68	0.1108									689	103.531	0		689	102.489	0.454545
3.69067	-0.00101	0.0011	-0.00122	0.00917					3.69067	-0.00101	0.00324	0.00594	0.00246					3.68533	0.0213	3.68533	0.0174	3.68533	0.1116									690	103.534	0		690	102.492	0.193182
3.696	-0.00103	0.00116	-0.00124	0.00922					3.696	-0.00103	0.003248	0.00596	0.00235					3.69067	0.0213	3.69067	0.0156	3.69067	0.111									691	103.537	0.428571		691	102.495	0.272727
3.70133	-0.00102	0.00116	-0.0012	0.00929					3.70133	-0.00102	0.00324	0.00602	0.00231					3.696	0.0211	3.696	0.0171	3.696	0.1124									692	103.54	0.464286		692	102.498	0.0454545
3.70667	-0.00097	0.00118	-0.00108	0.00934					3.70667	-0.00097	0.003216	0.00591	0.00225					3.70133	0.0212	3.70133	0.0174	3.70133	0.1104									693	103.543	0.369048		693	102.501	0
3.712	-0.00098	0.00116	-0.00102	0.00935					3.712	-0.00098	0.003248	0.00591	0.00221					3.70667	0.0209	3.70667	0.0156	3.70667	0.1088									694	103.546	0.0654762		694	102.504	9.23864
3.71733	-0.00105	0.00115	-0.00105	0.00936					3.71733	-0.00105	0.003328	0.00579	0.00216					3.712	0.0208	3.712	0.0156	3.712	0.1106									695	103.548	0.0654762		695	102.507	15.125
3.72267	-0.00097	0.00101	-0.00102	0.00925					3.72267	-0.00097	0.003376	0.00576	0.00201					3.71733	0.0216	3.71733	0.0159	3.71733	0.109									696	103.551	0.392857		696	102.509	15.1477
3.728	-0.00102	0.001	-0.00106	0.00932					3.728	-0.00102	0.00344	0.00572	0.00205					3.72267	0.0218	3.72267	0.0135	3.72267	0.1098									697	103.554	0.321429		697	102.512	4.77273
3.73333	-0.00102	0.00103	-0.00103	0.00927					3.73333	-0.00102	0.003408	0.00569	0.00193					3.728	0.0216	3.728	0.0123	3.728	0.1096									698	103.557	0.464286		698	102.515	0
3.73867	-0.00109	0.00114	-0.00096	0.00926					3.73867	-0.00109	0.003408	0.00565	0.00187					3.73333	0.0211	3.73333	0.0123	3.73333	0.111									699	103.56	0.535714		699	102.518	0
3.744	-0.00112	0.00116	-0.00097	0.00924					3.744	-0.00112	0.003368	0.00547	0.0017					3.73867	0.0221	3.73867	0.0141	3.73867	0.1116									700	103.563	0.428571		700	102.521	1.13636
3.74933	-0.0011	0.00115	-0.0011	0.0092					3.74933	-0.0011	0.003384	0.00543	0.0016					3.744	0.0224	3.744	0.0159	3.744	0.1148									701	103.566	0		701	102.524	1.63636
3.75467	-0.00111	0.00117	-0.00102	0.00924					3.75467	-0.00111	0.003432	0.00538	0.00144					3.74933	0.0224	3.74933	0.0165	3.74933	0.1146									702	103.601	0		702	102.527	0.943182
3.76	-0.00117	0.00121	-0.00103	0.00919					3.76	-0.00117	0.003352	0.00536	0.00144					3.75467	0.0236	3.75467	0.015	3.75467	0.1154									703	103.604	1.46429		703	102.53	2.27273
3.76533	-0.00119	0.0012	-0.0011	0.0092					3.76533	-0.00119	0.003368	0.00533	0.00142					3.76	0.0241	3.76	0.0168	3.76	0.1168									704	103.607	1.75		704	102.533	2.75
3.77067	-0.00123	0.00122	-0.00106	0.00921					3.77067	-0.00123	0.003344	0.0054	0.00141					3.76533	0.0244	3.76533	0.0168	3.76533	0.1164									705	103.61	1.67857		705	102.536	2.60227
3.776	-0.00127	0.00122	-0.001	0.00924					3.776	-0.00127	0.003328	0.00528	0.00134					3.77067	0.0245	3.77067	0.0165	3.77067	0.115									706	103.613	0.0357143		706	102.539	0
3.78133	-0.00134	0.00125	-0.00107	0.00926					3.78133	-0.00134	0.003352	0.00531	0.00123					3.776	0.0249	3.776	0.0123	3.776	0.1158									707	103.616	0		707	102.541	0
3.78667	-0.00132	0.00129	-0.00106	0.00923					3.78667	-0.00132	0.003352	0.00523	0.00115					3.78133	0.0244	3.78133	0.0111	3.78133	0.1156									708	103.619	0.0357143		708	102.544	0.0681818
3.792	-0.00135	0.00131	-0.00103	0.00923					3.792	-0.00135	0.003376	0.00523	0.00104					3.78667	0.0233	3.78667	0.0123	3.78667	0.1162									709	103.622	0.0357143		709	102.547	0.0795455
3.79733	-0.00135	0.00128	-0.00102	0.00916					3.79733	-0.00135	0.003368	0.00533	0.00106					3.792	0.0242	3.792	0.0066	3.792	0.1164									710	103.625	0		710	102.55	2.03409
3.80267	-0.00134	0.00121	-0.00099	0.00912					3.80267	-0.00134	0.003264	0.00532	0.00101					3.79733	0.0241	3.79733	0.0054	3.79733	0.1184									711	103.63	0		711	102.553	5.67045
3.808	-0.00141	0.00121	-0.00101	0.00917					3.808	-0.00141	0.003288	0.00531	0.00098					3.80267	0.0233	3.80267	0.0054	3.80267	0.1194									712	103.633	0.0357143		712	102.556	5.13636
3.81333	-0.0014	0.00124	-0.00098	0.0092					3.81333	-0.0014	0.003256	0.00527	0.00087					3.808	0.0237	3.808	0.0066	3.808	0.1202									713	103.636	0		713	102.559	4.54545
3.81867	-0.00143	0.00128	-0.00093	0.00919					3.81867	-0.00143	0.003232	0.00524	0.00088					3.81333	0.0245	3.81333	0.009	3.81333	0.1214									714	103.66	0		714	102.562	4.42045
3.824	-0.00142	0.00133	-0.00093	0.00932					3.824	-0.00142	0.003264	0.00514	0.00085					3.81867	0.0239	3.81867	0.0087	3.81867	0.1222									715	103.663	0.0714286		715	102.565	5.20455
3.82933	-0.00134	0.00139	-0.00093	0.00937					3.82933	-0.00134	0.003304	0.00515	0.00078					3.824	0.0231	3.824	0.0072	3.824	0.1216									716	103.666	0.142857		716	102.568	4.68182
3.83467	-0.00138	0.00138	-0.0009	0.00936					3.83467	-0.00138	0.003304	0.00512	0.00077					3.82933	0.0225	3.82933	0.0072	3.82933	0.1228									717	103.669	0.107143		717	102.571	2
3.84	-0.00143	0.00148	-0.00091	0.00937					3.84	-0.00143	0.003328	0.00509	0.00084					3.83467	0.0238	3.83467	0.0036	3.83467	0.1232									718	103.671	0.0357143		718	102.574	2.59091
3.84533	-0.00149	0.00147	-0.00085	0.00955					3.84533	-0.00149	0.003408	0.00504	0.00083					3.84	0.0244	3.84	0.0015	3.84	0.124									719	103.674	0		719	102.576	1.18182
3.85067	-0.00143	0.00144	-0.00087	0.00963					3.85067	-0.00143	0.003432	0.00508	0.00094					3.84533	0.0238	3.84533	0.0009	3.84533	0.1236									720	103.686	0		720	102.579	0.954545
3.856	-0.00143	0.00141	-0.00078	0.00986					3.856	-0.00143	0.003352	0.00505	0.00107					3.85067	0.0233	3.85067	0.0039	3.85067	0.1206									721	103.689	0.142857		721	102.582	8.36364
3.86133	-0.00137	0.0015	-0.00076	0.01005					3.86133	-0.00137	0.003248	0.00507	0.00121					3.856	0.0239	3.856	0.0009	3.856	0.1202									722	103.692	0.214286		722	102.585	9.13636
3.86667	-0.0015	0.00153	-0.00083	0.01034					3.86667	-0.0015	0.003184	0.00512	0.0013					3.86133	0.0238	3.86133	-0.0006	3.86133	0.1194									723	103.695	0.107143		723	102.588	8.95455
3.872	-0.0016	0.00138	-0.00081	0.01069					3.872	-0.0016	0.003176	0.00506	0.00147					3.86667	0.024	3.86667	-0.0006	3.86667	0.1216									724	103.698	0		724	102.591	0.409091
3.87733	-0.00159	0.00146	-0.00077	0.01093					3.87733	-0.00159	0.00316	0.00501	0.00158					3.872	0.0238	3.872	-0.0012	3.872	0.121									725	103.701	0.0714286		725	102.594	0.363636
3.88267	-0.0016	0.00153	-0.00064	0.01108					3.88267	-0.0016	0.003136	0.00513	0.00171					3.87733	0.0236	3.87733	-0.0012	3.87733	0.1196									726	103.704	0.0714286		726	102.597	0.227273
3.888	-0.00171	0.00153	-0.00061	0.01134					3.888	-0.00171	0.003136	0.00514	0.00174					3.88267	0.0232	3.88267	-0.003	3.88267	0.1192									727	103.707	0.0357143		727	102.6	1
3.89333	-0.00181	0.00159	-0.00062	0.01164					3.89333	-0.00181	0.003184	0.0051	0.00188					3.888	0.024	3.888	-0.0012	3.888	0.1164									728	103.71	0		728	102.603	1.13636
3.89867	-0.0017	0.0016	-0.0006	0.01188					3.89867	-0.0017	0.003208	0.00513	0.00196					3.89333	0.0236	3.89333	-0.0021	3.89333	0.1152									729	103.751	0		729	102.606	1.18182
3.904	-0.00171	0.00156	-0.00059	0.01189					3.904	-0.00171	0.003144	0.00499	0.00197					3.89867	0.0231	3.89867	-0.0015	3.89867	0.1146									730	103.754	0.0357143		730	102.609	0
3.90933	-0.00179	0.00167	-0.00061	0.01184					3.90933	-0.00179	0.003184	0.00496	0.00193					3.904	0.0246	3.904	-0.0009	3.904	0.1146									731	103.757	0		731	102.635	0
3.91467	-0.00181	0.00156	-0.00058	0.01184					3.91467	-0.00181	0.003112	0.00491	0.00205					3.90933	0.024	3.90933	0.0003	3.90933	0.1156									732	103.806	0		732	102.638	2.36364
3.92	-0.00194	0.00165	-0.0006	0.0118					3.92	-0.00194	0.003136	0.00498	0.00206					3.91467	0.0244	3.91467	-0.0009	3.91467	0.1158									733	103.809	0.357143		733	102.641	2.27273
3.92533	-0.00196	0.00159	-0.0006	0.01167					3.92533	-0.00196	0.003088	0.0049	0.00209					3.92	0.0237	3.92	-0.0024	3.92	0.1156									734	103.812	0.464286		734	102.644	0.511364
3.93067	-0.002	0.00167	-0.00056	0.01142					3.93067	-0.002	0.00308	0.0049	0.002					3.92533	0.0236	3.92533	-0.0027	3.92533	0.1168									735	103.815	1.03571		735	102.647	0.443182
3.936	-0.00197	0.00168	-0.00049	0.01132					3.936	-0.00197	0.003104	0.00492	0.00222					3.93067	0.0239	3.93067	-0.0003	3.93067	0.1166									736	103.818	0.714286		736	102.649	2.54545
3.94133	-0.00203	0.00161	-0.00049	0.0112					3.94133	-0.00203	0.003128	0.0048	0.00227					3.936	0.0239	3.936	-0.0027	3.936	0.1166									737	103.821	0		737	102.652	2.51136
3.94667	-0.00206	0.00158	-0.00053	0.01096					3.94667	-0.00206	0.003128	0.00467	0.00232					3.94133	0.0227	3.94133	-0.0024	3.94133	0.117									738	103.833	0		738	102.655	3.57955
3.952	-0.00193	0.00162	-0.00051	0.01083					3.952	-0.00193	0.00312	0.00467	0.00243					3.94667	0.0229	3.94667	0	3.94667	0.1154									739	103.836	0.107143		739	102.658	1.86364
3.95733	-0.00196	0.00157	-0.00057	0.01069					3.95733	-0.00196	0.003088	0.0047	0.00254					3.952	0.024	3.952	0.0024	3.952	0.1154									740	103.839	0.142857		740	102.661	1.59091
3.96267	-0.00202	0.00158	-0.00057	0.01061					3.96267	-0.00202	0.003064	0.00474	0.00267					3.95733	0.024	3.95733	0.0003	3.95733	0.116									741	103.842	0.0357143		741	102.664	0.227273
3.968	-0.00207	0.00154	-0.00061	0.0105					3.968	-0.00207	0.003072	0.00461	0.00278					3.96267	0.0242	3.96267	0.0003	3.96267	0.116									742	103.845	0		742	102.667	0.227273
3.97333	-0.00209	0.0016	-0.0006	0.01039					3.97333	-0.00209	0.003096	0.00456	0.00288					3.968	0.0231	3.968	-0.0009	3.968	0.1166									743	103.856	0		743	102.67	0.0454545
3.97867	-0.00211	0.00162	-0.00057	0.01044					3.97867	-0.00211	0.003064	0.00453	0.00306					3.97333	0.0217	3.97333	-0.0021	3.97333	0.1192									744	103.859	0.0714286		744	102.673	0
3.984	-0.00214	0.00167	-0.00057	0.01046					3.984	-0.00214	0.003016	0.00447	0.00309					3.97867	0.0223	3.97867	-0.003	3.97867	0.12									745	103.862	0.0357143		745	102.676	0.0454545
3.98933	-0.00214	0.00161	-0.00051	0.01041					3.98933	-0.00214	0.003064	0.00451	0.00312					3.984	0.0229	3.984	-0.0045	3.984	0.122									746	103.865	0		746	102.679	0.0454545
3.99467	-0.00214	0.0016	-0.00046	0.01039					3.99467	-0.00214	0.003016	0.00442	0.00315					3.98933	0.0234	3.98933	-0.0021	3.98933	0.1232									747	103.883	0		747	102.681	0
4	-0.0022	0.00161	-0.00057	0.01052					4	-0.0022	0.002968	0.00433	0.00314					3.99467	0.0229	3.99467	-0.0018	3.99467	0.1244									748	103.886	0.279762		748	102.69	0
4.00533	-0.00212	0.00167	-0.00057	0.01048					4.00533	-0.00212	0.003016	0.00434	0.00301					4	0.0222	4	-0.0006	4	0.1256									749	103.889	0.678571		749	102.693	0.181818
4.01067	-0.00206	0.00173	-0.00058	0.01044					4.01067	-0.00206	0.00296	0.00437	0.00293					4.00533	0.0219	4.00533	-0.0006	4.00533	0.1294									750	103.891	0.642857		750	102.696	0.590909
4.016	-0.00207	0.00163	-0.00056	0.01043					4.016	-0.00207	0.003	0.00432	0.00284					4.01067	0.0217	4.01067	-0.0009	4.01067	0.1322									751	103.894	0		751	102.699	0.227273
4.02133	-0.00213	0.00153	-0.00052	0.01046					4.02133	-0.00213	0.003016	0.00429	0.00268					4.016	0.0224	4.016	-0.0003	4.016	0.1362									752	103.944	0		752	102.702	0.670455
4.02667	-0.00222	0.00156	-0.00046	0.01045					4.02667	-0.00222	0.002944	0.00425	0.0025					4.02133	0.0221	4.02133	0.0027	4.02133	0.138									753	103.947	2.85714		753	102.705	2
4.032	-0.00218	0.00152	-0.00045	0.0105					4.032	-0.00218	0.002888	0.00412	0.00237					4.02667	0.0222	4.02667	0.0024	4.02667	0.1414									754	103.95	0		754	102.708	2.20455
4.03733	-0.00221	0.0015	-0.00034	0.01051					4.03733	-0.00221	0.00288	0.00406	0.00218					4.032	0.0219	4.032	0.0036	4.032	0.1448									755	103.977	0		755	102.711	1.63636
4.04267	-0.0022	0.0015	-0.00039	0.01047					4.04267	-0.0022	0.002872	0.00405	0.00206					4.03733	0.0225	4.03733	0.0036	4.03733	0.147									756	103.98	3.73214		756	102.714	0.272727
4.048	-0.00227	0.00148	-0.00039	0.01047					4.048	-0.00227	0.002792	0.00411	0.00192					4.04267	0.0223	4.04267	0.0036	4.04267	0.151									757	103.983	0		757	102.716	0.386364
4.05333	-0.00227	0.00149	-0.0004	0.01048					4.05333	-0.00227	0.002832	0.00404	0.00175					4.048	0.022	4.048	0.0069	4.048	0.1536									758	104	0		758	102.719	0.806818
4.05867	-0.00234	0.00154	-0.00035	0.01038					4.05867	-0.00234	0.002728	0.004	0.00168					4.05333	0.0224	4.05333	0.0078	4.05333	0.1536									759	104.003	0.57143		759	102.722	0.909091
4.064	-0.00235	0.00151	-0.00033	0.01035					4.064	-0.00235	0.002768	0.00401	0.0015					4.05867	0.0226	4.05867	0.0066	4.05867	0.1566									760	104.006	21.381		760	102.725	1.96591
4.06933	-0.0023	0.00149	-0.00036	0.01044					4.06933	-0.0023	0.002728	0.00401	0.00144					4.064	0.0217	4.064	0.0054	4.064	0.158									761	104.009	39.506		761	102.728	2.59091
4.07467	-0.00227	0.0015	-0.00038	0.01035					4.07467	-0.00227	0.00272	0.00397	0.00141					4.06933	0.0226	4.06933	0.0063	4.06933	0.1584									762	104.012	36.4643		762	102.731	2.54545
4.08	-0.00236	0.00159	-0.0004	0.01029					4.08	-0.00236	0.002744	0.00394	0.00129					4.07467	0.0226	4.07467	0.0087	4.07467	0.1568									763	104.015	14.7143		763	102.734	0.409091
4.08533	-0.00227	0.00156	-0.00044	0.0103					4.08533	-0.00227	0.002672	0.0039	0.0012					4.08	0.0222	4.08	0.0135	4.08	0.1566									764	104.018	4.5		764	102.737	0.0227273
4.09067	-0.00234	0.00151	-0.00039	0.0103					4.09067	-0.00234	0.002672	0.00384	0.00112					4.08533	0.021	4.08533	0.0138	4.08533	0.1552									765	104.021	1.25		765	102.74	0
4.096	-0.00235	0.00141	-0.00036	0.01021					4.096	-0.00235	0.002848	0.00383	0.00104					4.09067	0.0216	4.09067	0.0138	4.09067	0.1524									766	104.024	0.25		766	102.743	0
4.10133	-0.00236	0.00139	-0.00036	0.01018					4.10133	-0.00236	0.002832	0.00389	0.00095					4.096	0.0217	4.096	0.0111	4.096	0.1492									767	104.027	0.214286		767	102.746	1.04545
4.10667	-0.00239	0.00139	-0.00043	0.01006					4.10667	-0.00239	0.002824	0.00388	0.00085					4.10133	0.0216	4.10133	0.0102	4.10133	0.1458									768	104.029	3.92857		768	102.749	0
4.112	-0.00247	0.00146	-0.00047	0.01004					4.112	-0.00247	0.002824	0.00376	0.00075					4.10667	0.0216	4.10667	0.0099	4.10667	0.144									769	104.032	4.75		769	102.754	0
4.11733	-0.00239	0.00144	-0.00043	0.00989					4.11733	-0.00239	0.0028	0.00372	0.00078					4.112	0.021	4.112	0.0111	4.112	0.1426									770	104.035	4.21429		770	102.757	0.772727
4.12267	-0.00231	0.00138	-0.00035	0.0098					4.12267	-0.00231	0.0028	0.00369	0.00072					4.11733	0.0206	4.11733	0.0123	4.11733	0.1424									771	104.038	0.642857		771	102.76	0.772727
4.128	-0.00241	0.00133	-0.00041	0.00974					4.128	-0.00241	0.002776	0.00358	0.00074					4.12267	0.0199	4.12267	0.0132	4.12267	0.1398									772	104.041	0		772	102.763	0.409091
4.13333	-0.00241	0.00138	-0.00039	0.00979					4.13333	-0.00241	0.002752	0.00354	0.00072					4.128	0.0207	4.128	0.0129	4.128	0.1374									773	104.103	0		773	102.766	0.681818
4.13867	-0.00245	0.00132	-0.00039	0.00978					4.13867	-0.00245	0.002768	0.00353	0.0007					4.13333	0.0211	4.13333	0.0159	4.13333	0.1348									774	104.106	35.4286		774	102.769	0.886364
4.144	-0.0025	0.00135	-0.00038	0.00979					4.144	-0.0025	0.002728	0.00348	0.00067					4.13867	0.021	4.13867	0.0156	4.13867	0.1324									775	104.109	41.5774		775	102.772	1.27273
4.14933	-0.00242	0.00132	-0.00046	0.00983					4.14933	-0.00242	0.002712	0.0034	0.00071					4.144	0.0206	4.144	0.0171	4.144	0.132									776	104.112	27.869		776	102.775	4.02273
4.15467	-0.00237	0.00138	-0.00061	0.0098					4.15467	-0.00237	0.002688	0.00337	0.00076					4.14933	0.0211	4.14933	0.0183	4.14933	0.1304									777	104.115	0		777	102.778	4.04545
4.16	-0.00235	0.00136	-0.00054	0.00979					4.16	-0.00235	0.002624	0.00324	0.00084					4.15467	0.0212	4.15467	0.0207	4.15467	0.129									778	104.132	0		778	102.781	2.68182
4.16533	-0.00238	0.00137	-0.00059	0.00982					4.16533	-0.00238	0.00264	0.0032	0.00101					4.16	0.0208	4.16	0.0228	4.16	0.1282									779	104.135	0.0833333		779	102.784	0
4.17067	-0.00243	0.00136	-0.00054	0.00984					4.17067	-0.00243	0.00256	0.00323	0.00107					4.16533	0.022	4.16533	0.0219	4.16533	0.1274									780	104.138	0.779762		780	102.79	0
4.176	-0.00242	0.00134	-0.0006	0.00988					4.176	-0.00242	0.002544	0.00324	0.00112					4.17067	0.0218	4.17067	0.0231	4.17067	0.1276									781	104.141	0.130952		781	102.792	1.27273
4.18133	-0.00239	0.00128	-0.00061	0.0099					4.18133	-0.00239	0.002472	0.00321	0.00109					4.176	0.0212	4.176	0.0243	4.176	0.1268									782	104.144	0		782	102.795	1.31818
4.18667	-0.00236	0.00121	-0.00058	0.00976					4.18667	-0.00236	0.002464	0.00322	0.00106					4.18133	0.0206	4.18133	0.0252	4.18133	0.1278									783	104.147	0.113095		783	102.798	1.18182
4.192	-0.0023	0.00121	-0.00054	0.0097					4.192	-0.0023	0.002464	0.00321	0.0011					4.18667	0.0207	4.18667	0.024	4.18667	0.1304									784	104.15	0.940476		784	102.801	0.181818
4.19733	-0.00229	0.00122	-0.00044	0.00978					4.19733	-0.00229	0.002448	0.00319	0.00122					4.192	0.0199	4.192	0.0279	4.192	0.1326									785	104.153	1.0119		785	102.804	0.136364
4.20267	-0.00221	0.0011	-0.00053	0.00972					4.20267	-0.00221	0.002408	0.00331	0.00111					4.19733	0.0202	4.19733	0.0285	4.19733	0.1332									786	104.156	1.2619		786	102.807	0
4.208	-0.00228	0.00102	-0.00053	0.00971					4.208	-0.00228	0.00232	0.00334	0.00104					4.20267	0.0202	4.20267	0.033	4.20267	0.1338									787	104.159	0.416667		787	102.81	0.363636
4.21333	-0.00217	0.00104	-0.00056	0.00955					4.21333	-0.00217	0.002232	0.00326	0.00099					4.208	0.0211	4.208	0.0357	4.208	0.1344									788	104.162	0		788	102.813	0.409091
4.21867	-0.00216	0.001	-0.00054	0.00947					4.21867	-0.00216	0.0022	0.0032	0.00098					4.21333	0.021	4.21333	0.039	4.21333	0.1358									789	104.165	0		789	102.816	0.454545
4.224	-0.00221	0.001	-0.00061	0.0095					4.224	-0.00221	0.002128	0.00322	0.0009					4.21867	0.0212	4.21867	0.0372	4.21867	0.1362									790	104.168	1.03571		790	102.819	2.59091
4.22933	-0.00219	0.00094	-0.00066	0.00947					4.22933	-0.00219	0.002104	0.00322	0.0008					4.224	0.0214	4.224	0.0366	4.224	0.1392									791	104.171	0.672619		791	102.822	2.63636
4.23467	-0.00217	0.00098	-0.00062	0.00933					4.23467	-0.00217	0.002056	0.00319	0.00079					4.22933	0.0221	4.22933	0.036	4.22933	0.138									792	104.174	0.642857		792	102.825	2.45455
4.24	-0.0022	0.00093	-0.00063	0.00931					4.24	-0.0022	0.001992	0.00307	0.00069					4.23467	0.0215	4.23467	0.0366	4.23467	0.1396									793	104.176	0.0714286		793	102.827	1.54545
4.24533	-0.00217	0.00086	-0.00063	0.00915					4.24533	-0.00217	0.001976	0.00304	0.00066					4.24	0.0205	4.24	0.0375	4.24	0.1412									794	104.179	0.178571		794	102.83	0.909091
4.25067	-0.00211	0.00083	-0.00064	0.00906					4.25067	-0.00211	0.001944	0.00306	0.00071					4.24533	0.02	4.24533	0.0387	4.24533	0.1424									795	104.182	0		795	102.833	0.727273
4.256	-0.00213	0.00091	-0.00062	0.00906					4.256	-0.00213	0.001904	0.00302	0.00068					4.25067	0.0208	4.25067	0.0405	4.25067	0.1436									796	104.185	0		796	102.836	1
4.26133	-0.00215	0.00096	-0.00063	0.00914					4.26133	-0.00215	0.00184	0.00297	0.00053					4.256	0.0204	4.256	0.0423	4.256	0.144									797	104.188	0.178571		797	102.839	1.72727
4.26667	-0.00222	0.00083	-0.00056	0.00916					4.26667	-0.00222	0.001832	0.00291	0.00051					4.26133	0.02	4.26133	0.0453	4.26133	0.1454									798	104.191	0.107143		798	102.842	1.63636
4.272	-0.00226	0.00088	-0.00064	0.00917					4.272	-0.00226	0.001824	0.00292	0.00047					4.26667	0.0196	4.26667	0.0444	4.26667	0.144									799	104.194	0.0357143		799	102.845	0.5
4.27733	-0.00227	0.00091	-0.00056	0.00914					4.27733	-0.00227	0.001776	0.00286	0.00043					4.272	0.0208	4.272	0.0453	4.272	0.1442									800	104.197	0		800	102.848	0.136364
4.28267	-0.00221	0.00096	-0.0005	0.00904					4.28267	-0.00221	0.001688	0.00277	0.00037					4.27733	0.0201	4.27733	0.0459	4.27733	0.1442									801	104.209	0		801	102.851	1.95455
4.288	-0.00217	0.00097	-0.00054	0.009					4.288	-0.00217	0.001736	0.00268	0.00029					4.28267	0.0206	4.28267	0.0474	4.28267	0.1436									802	104.212	0.547619		802	102.854	2
4.29333	-0.00221	0.00096	-0.00059	0.00902					4.29333	-0.00221	0.001744	0.00257	0.00034					4.288	0.0207	4.288	0.0477	4.288	0.1432									803	104.215	0.75		803	102.857	1.59091
4.29867	-0.00211	0.00091	-0.00055	0.009					4.29867	-0.00211	0.001704	0.00251	0.00018					4.29333	0.0199	4.29333	0.0462	4.29333	0.1426									804	104.218	0		804	102.86	0.0909091
4.304	-0.00208	0.00095	-0.0005	0.00892					4.304	-0.00208	0.001728	0.00252	0.00031					4.29867	0.0201	4.29867	0.0477	4.29867	0.1412									805	104.229	0		805	102.862	0.181818
4.30933	-0.00213	0.00098	-0.00056	0.0089					4.30933	-0.00213	0.001672	0.00257	0.00036					4.304	0.0187	4.304	0.0465	4.304	0.1396									806	104.232	0.214286		806	102.865	0.181818
4.31467	-0.00213	0.00103	-0.00061	0.00895					4.31467	-0.00213	0.001624	0.00256	0.00031					4.30933	0.0187	4.30933	0.048	4.30933	0.139									807	104.235	0.107143		807	102.868	0.0454545
4.32	-0.00208	0.00106	-0.00067	0.00899					4.32	-0.00208	0.001656	0.00263	0.00042					4.31467	0.019	4.31467	0.0483	4.31467	0.1392									808	104.238	0		808	102.871	0.181818
4.32533	-0.00194	0.00098	-0.00065	0.00898					4.32533	-0.00194	0.001696	0.00258	0.00051					4.32	0.0186	4.32	0.0504	4.32	0.1368									809	104.253	0		809	102.874	0.318182
4.33067	-0.00198	0.00099	-0.00064	0.00905					4.33067	-0.00198	0.001672	0.00254	0.00056					4.32533	0.0193	4.32533	0.0513	4.32533	0.138									810	104.256	0.0714286		810	102.877	0.363636
4.336	-0.00191	0.00098	-0.00055	0.00902					4.336	-0.00191	0.001632	0.00266	0.00058					4.33067	0.0183	4.33067	0.0507	4.33067	0.1374									811	104.259	0.25		811	102.88	0.681818
4.34133	-0.00188	0.00095	-0.00066	0.00893					4.34133	-0.00188	0.001632	0.00257	0.00073					4.336	0.0183	4.336	0.0525	4.336	0.1356									812	104.262	0		812	102.883	0.681818
4.34667	-0.00181	0.00095	-0.00063	0.009					4.34667	-0.00181	0.0016	0.00265	0.0008					4.34133	0.0191	4.34133	0.0546	4.34133	0.135									813	104.27	0		813	102.886	0.454545
4.352	-0.00177	0.00095	-0.0006	0.00914					4.352	-0.00177	0.001576	0.00261	0.0008					4.34667	0.0194	4.34667	0.0534	4.34667	0.1354									814	104.273	0.0714286		814	102.889	0
4.35733	-0.00179	0.00103	-0.00066	0.00912					4.35733	-0.00179	0.001528	0.00268	0.00093					4.352	0.0201	4.352	0.0555	4.352	0.1326									815	104.276	0		815	102.903	0
4.36267	-0.00167	0.00108	-0.00062	0.00914					4.36267	-0.00167	0.001488	0.00268	0.00105					4.35733	0.0199	4.35733	0.0558	4.35733	0.1316									816	104.288	0		816	102.906	0.0454545
4.368	-0.00167	0.00116	-0.00066	0.00919					4.368	-0.00167	0.00148	0.00271	0.00118					4.36267	0.0196	4.36267	0.0573	4.36267	0.1328									817	104.291	0.214286		817	102.909	0.0454545
4.37333	-0.00166	0.00116	-0.00061	0.00931					4.37333	-0.00166	0.001584	0.00273	0.00159					4.368	0.0201	4.368	0.0567	4.368	0.132									818	104.294	0.642857		818	102.912	0.0909091
4.37867	-0.00166	0.00113	-0.00062	0.00954					4.37867	-0.00166	0.001584	0.00273	0.00199					4.37333	0.0193	4.37333	0.0552	4.37333	0.1306									819	104.297	0.571429		819	102.915	0.0909091
4.384	-0.00164	0.00111	-0.00059	0.00972					4.384	-0.00164	0.001616	0.00278	0.00248					4.37867	0.0207	4.37867	0.0546	4.37867	0.1292									820	104.3	0.321429		820	102.918	0.0454545
4.38933	-0.00166	0.00112	-0.0005	0.01008					4.38933	-0.00166	0.001592	0.00279	0.00321					4.384	0.0207	4.384	0.0558	4.384	0.1292									821	104.303	0.0714286		821	102.921	0
4.39467	-0.00159	0.00109	-0.00033	0.01046					4.39467	-0.00159	0.001616	0.00294	0.00416					4.38933	0.0204	4.38933	0.0567	4.38933	0.1292									822	104.306	0.107143		822	102.93	0
4.4	-0.00158	0.00111	-0.0002	0.01102					4.4	-0.00158	0.001656	0.00305	0.0054					4.39467	0.0206	4.39467	0.0564	4.39467	0.1296									823	104.309	0.0357143		823	102.933	1.45455
4.40533	-0.00162	0.00113	-0.00013	0.01183					4.40533	-0.00162	0.001704	0.00309	0.00684					4.4	0.0202	4.4	0.0552	4.4	0.1326									824	104.312	0.0714286		824	102.936	2.36364
4.41067	-0.00159	0.00109	-5e-05	0.01284					4.41067	-0.00159	0.001728	0.00322	0.0086					4.40533	0.0204	4.40533	0.0567	4.40533	0.1306									825	104.315	0.0357143		825	102.938	2.27273
4.416	-0.00159	0.00115	0.00011	0.01395					4.416	-0.00159	0.001696	0.0033	0.01068					4.41067	0.0207	4.41067	0.0576	4.41067	0.1288									826	104.318	0.107143		826	102.941	0
4.42133	-0.00157	0.00112	0.00035	0.0154					4.42133	-0.00157	0.00172	0.00345	0.01314					4.416	0.0201	4.416	0.06	4.416	0.1284									827	104.32	0		827	102.944	6.20455
4.42667	-0.00162	0.00114	0.00039	0.01719					4.42667	-0.00162	0.001792	0.00371	0.01595					4.42133	0.0194	4.42133	0.0612	4.42133	0.127									828	104.323	0		828	102.947	19.3068
4.432	-0.00158	0.00114	0.00054	0.01926					4.432	-0.00158	0.001792	0.00391	0.01909					4.42667	0.0188	4.42667	0.0639	4.42667	0.1262									829	104.326	0.0714286		829	102.95	0
4.43733	-0.00157	0.00121	0.00076	0.02156					4.43733	-0.00157	0.001768	0.00413	0.02242					4.432	0.0197	4.432	0.0645	4.432	0.1258									830	104.329	0		830	102.953	10.1477
4.44267	-0.00156	0.00113	0.00094	0.0241					4.44267	-0.00156	0.001848	0.00441	0.02585					4.43733	0.0202	4.43733	0.0627	4.43733	0.1272									831	104.341	0		831	102.956	19.8636
4.448	-0.00159	0.00112	0.00117	0.02664					4.448	-0.00159	0.00184	0.00477	0.02923					4.44267	0.0193	4.44267	0.0645	4.44267	0.1274									832	104.344	0.0357143		832	102.959	30.5795
4.45333	-0.0016	0.00114	0.00124	0.02934					4.45333	-0.0016	0.001768	0.00511	0.03242					4.448	0.0182	4.448	0.0648	4.448	0.1254									833	104.347	0		833	102.962	0
4.45867	-0.00157	0.00106	0.0013	0.03189					4.45867	-0.00157	0.00184	0.00551	0.0353					4.45333	0.0182	4.45333	0.0621	4.45333	0.1244									834	104.359	0		834	102.979	0
4.464	-0.0016	0.00113	0.00148	0.03439					4.464	-0.0016	0.001816	0.00604	0.03774					4.45867	0.018	4.45867	0.0645	4.45867	0.1234									835	104.362	0.107143		835	102.982	3.93182
4.46933	-0.00159	0.00113	0.00156	0.03657					4.46933	-0.00159	0.001968	0.00644	0.03975					4.464	0.0173	4.464	0.066	4.464	0.122									836	104.365	0.142857		836	102.985	3.51136
4.47467	-0.00156	0.00109	0.00161	0.03841					4.47467	-0.00156	0.001968	0.00684	0.04109					4.46933	0.0173	4.46933	0.0681	4.46933	0.1212									837	104.368	0.142857		837	102.988	1.93182
4.48	-0.00155	0.00115	0.0016	0.03971					4.48	-0.00155	0.001952	0.00723	0.0417					4.47467	0.0189	4.47467	0.0675	4.47467	0.1212									838	104.371	0.0714286		838	102.991	0
4.48533	-0.00163	0.00123	0.00151	0.04053					4.48533	-0.00163	0.00196	0.00757	0.04176					4.48	0.0181	4.48	0.066	4.48	0.1224									839	104.373	0		839	102.994	4.88636
4.49067	-0.00171	0.0013	0.00138	0.04085					4.49067	-0.00171	0.002096	0.00782	0.0412					4.48533	0.0189	4.48533	0.0645	4.48533	0.1218									840	104.382	0		840	102.997	12.4091
4.496	-0.00167	0.00115	0.0013	0.04053					4.496	-0.00167	0.002064	0.00813	0.03996					4.49067	0.0177	4.49067	0.0651	4.49067	0.12									841	104.385	0.178571		841	103	0
4.50133	-0.0017	0.00117	0.00112	0.03987					4.50133	-0.0017	0.002088	0.00833	0.03828					4.496	0.0177	4.496	0.0669	4.496	0.1154									842	104.388	0		842	103.003	0
4.50667	-0.00172	0.00126	0.00097	0.03872					4.50667	-0.00172	0.002088	0.00838	0.03619					4.50133	0.0183	4.50133	0.0681	4.50133	0.1158									843	104.415	0		843	103.006	1.54546
4.512	-0.00176	0.0013	0.00078	0.03718					4.512	-0.00176	0.002216	0.00833	0.03389					4.50667	0.0188	4.50667	0.0681	4.50667	0.1162									844	104.418	0.172619		844	103.008	12.2955
4.51733	-0.00181	0.00121	0.0006	0.03532					4.51733	-0.00181	0.002216	0.00832	0.03118					4.512	0.0189	4.512	0.0702	4.512	0.1152									845	104.421	0.5		845	103.011	14.7159
4.52267	-0.00188	0.00123	0.00037	0.03318					4.52267	-0.00188	0.002272	0.0082	0.02852					4.51733	0.0187	4.51733	0.0714	4.51733	0.116									846	104.424	0.107143		846	103.014	1.15909
4.528	-0.00191	0.00125	0.00028	0.03098					4.528	-0.00191	0.002304	0.008	0.02578					4.52267	0.0193	4.52267	0.0699	4.52267	0.1168									847	104.426	0.107143		847	103.017	0
4.53333	-0.00197	0.00118	0.00018	0.02871					4.53333	-0.00197	0.002304	0.00782	0.02317					4.528	0.0187	4.528	0.0693	4.528	0.1148									848	104.429	0.142857		848	103.032	0
4.53867	-0.00195	0.0013	9e-05	0.02654					4.53867	-0.00195	0.002312	0.00757	0.02064					4.53333	0.0184	4.53333	0.0684	4.53333	0.1134									849	104.432	0.392857		849	103.035	0.0681818
4.544	-0.00199	0.00125	-0.0001	0.02446					4.544	-0.00199	0.002304	0.0072	0.01831					4.53867	0.0189	4.53867	0.0702	4.53867	0.1142									850	104.435	0.392857		850	103.038	0
4.54933	-0.00192	0.00126	-0.00031	0.0224					4.54933	-0.00192	0.00228	0.00691	0.01624					4.544	0.0187	4.544	0.0672	4.544	0.1152									851	104.438	0.571429		851	103.044	0
4.55467	-0.00188	0.00123	-0.00041	0.02056					4.55467	-0.00188	0.002296	0.00665	0.01452					4.54933	0.0183	4.54933	0.069	4.54933	0.115									852	104.441	0		852	103.046	6.85227
4.56	-0.00199	0.0012	-0.00049	0.01886					4.56	-0.00199	0.002352	0.0063	0.01282					4.55467	0.0189	4.55467	0.069	4.55467	0.1146									853	104.476	0		853	103.049	11.3409
4.56533	-0.00201	0.00118	-0.00056	0.01742					4.56533	-0.00201	0.002336	0.00604	0.01133					4.56	0.0184	4.56	0.069	4.56	0.113									854	104.479	0.0357143		854	103.052	1.54545
4.57067	-0.00204	0.00114	-0.0006	0.01603					4.57067	-0.00204	0.002392	0.00579	0.01012					4.56533	0.0194	4.56533	0.0696	4.56533	0.1114									855	104.482	0		855	103.055	0
4.576	-0.00205	0.00112	-0.00067	0.01498					4.576	-0.00205	0.002432	0.00561	0.00904					4.57067	0.0189	4.57067	0.0672	4.57067	0.111									856	104.5	0		856	103.061	0
4.58133	-0.00198	0.00116	-0.00076	0.01393					4.58133	-0.00198	0.002424	0.00544	0.00808					4.576	0.0199	4.576	0.066	4.576	0.1108									857	104.503	0.0357143		857	103.064	1.35227
4.58667	-0.00202	0.00119	-0.00083	0.01306					4.58667	-0.00202	0.002432	0.00532	0.00737					4.58133	0.0193	4.58133	0.0642	4.58133	0.111									858	104.506	0		858	103.067	1.80682
4.592	-0.00217	0.00118	-0.00088	0.01236					4.592	-0.00217	0.002456	0.00511	0.00676					4.58667	0.0192	4.58667	0.066	4.58667	0.111									859	104.515	0		859	103.07	1.39773
4.59733	-0.00215	0.00118	-0.00088	0.01177					4.59733	-0.00215	0.002456	0.0049	0.00626					4.592	0.019	4.592	0.0684	4.592	0.1112									860	104.518	0.0119048		860	103.073	3.01136
4.60267	-0.00207	0.00118	-0.00102	0.0112					4.60267	-0.00207	0.002424	0.00481	0.00573					4.59733	0.0195	4.59733	0.0705	4.59733	0.1102									861	104.521	0.0476191		861	103.076	0
4.608	-0.00214	0.00113	-0.00106	0.01063					4.608	-0.00214	0.002408	0.00477	0.00543					4.60267	0.0196	4.60267	0.0717	4.60267	0.11									862	104.523	0.214286		862	103.088	0
4.61333	-0.00214	0.00119	-0.00114	0.01019					4.61333	-0.00214	0.002472	0.00469	0.0051					4.608	0.0192	4.608	0.0693	4.608	0.11									863	104.526	0.142857		863	103.09	9.61364
4.61867	-0.00224	0.00124	-0.00107	0.00995					4.61867	-0.00224	0.002448	0.00468	0.00492					4.61333	0.0188	4.61333	0.0675	4.61333	0.1112									864	104.529	0		864	103.093	0
4.624	-0.00228	0.00124	-0.00115	0.00971					4.624	-0.00228	0.002416	0.00464	0.00469					4.61867	0.0187	4.61867	0.0663	4.61867	0.1118									865	104.532	0.0357143		865	103.117	0
4.62933	-0.00232	0.00133	-0.0011	0.00945					4.62933	-0.00232	0.002432	0.00455	0.00451					4.624	0.0186	4.624	0.0642	4.624	0.1126									866	104.535	0		866	103.12	3.70455
4.63467	-0.00235	0.0013	-0.00113	0.00921					4.63467	-0.00235	0.002432	0.00453	0.00436					4.62933	0.0178	4.62933	0.0648	4.62933	0.1144									867	104.559	0		867	103.123	4.63636
4.64	-0.00242	0.00136	-0.00114	0.00899					4.64	-0.00242	0.002408	0.0045	0.00413					4.63467	0.0179	4.63467	0.0666	4.63467	0.1184									868	104.562	0.142857		868	103.126	4.93182
4.64533	-0.00244	0.0014	-0.00115	0.00882					4.64533	-0.00244	0.002504	0.00442	0.00411					4.64	0.0194	4.64	0.0651	4.64	0.1234									869	104.565	0.142857		869	103.128	0
4.65067	-0.00241	0.00139	-0.00122	0.00873					4.65067	-0.00241	0.00256	0.00438	0.00404					4.64533	0.0187	4.64533	0.0651	4.64533	0.1278									870	104.568	0.607143		870	103.149	0
4.656	-0.00247	0.00131	-0.0012	0.00861					4.656	-0.00247	0.002576	0.00442	0.00401					4.65067	0.02	4.65067	0.0669	4.65067	0.1338									871	104.571	0		871	103.152	0.5
4.66133	-0.00254	0.00122	-0.00119	0.00852					4.66133	-0.00254	0.00256	0.00444	0.00388					4.656	0.0199	4.656	0.0681	4.656	0.1404									872	104.579	0		872	103.155	0.738636
4.66667	-0.00262	0.00137	-0.00109	0.00843					4.66667	-0.00262	0.002552	0.00448	0.00385					4.66133	0.0202	4.66133	0.0669	4.66133	0.1472									873	104.582	0.0357143		873	103.158	0.795455
4.672	-0.00259	0.0014	-0.00113	0.00832					4.672	-0.00259	0.002608	0.00454	0.00376					4.66667	0.0204	4.66667	0.0663	4.66667	0.156									874	104.585	0		874	103.161	0.579545
4.67733	-0.00264	0.00141	-0.00122	0.00821					4.67733	-0.00264	0.002552	0.00451	0.00375					4.672	0.0205	4.672	0.066	4.672	0.1698									875	104.588	0.678571		875	103.163	0
4.68267	-0.00266	0.00144	-0.00126	0.00818					4.68267	-0.00266	0.002496	0.00447	0.00367					4.67733	0.0207	4.67733	0.0639	4.67733	0.1824									876	104.591	0.422619		876	103.166	0
4.688	-0.00271	0.00146	-0.00134	0.00808					4.688	-0.00271	0.002488	0.00441	0.00361					4.68267	0.0215	4.68267	0.0621	4.68267	0.194									877	104.594	0		877	103.169	0.295455
4.69333	-0.0027	0.00153	-0.00129	0.008					4.69333	-0.0027	0.002536	0.00439	0.00353					4.688	0.0221	4.688	0.06	4.688	0.2074									878	104.6	0		878	103.172	0.795455
4.69867	-0.00267	0.00161	-0.00118	0.00795					4.69867	-0.00267	0.00256	0.0045	0.00341					4.69333	0.0221	4.69333	0.0606	4.69333	0.2224									879	104.603	0.178571		879	103.175	1.42045
4.704	-0.00264	0.00153	-0.00121	0.00793					4.704	-0.00264	0.002584	0.00451	0.00342					4.69867	0.0228	4.69867	0.0618	4.69867	0.2372									880	104.606	0		880	103.178	0.102273
4.70933	-0.00267	0.00159	-0.00129	0.00779					4.70933	-0.00267	0.002648	0.00457	0.0034					4.704	0.022	4.704	0.0588	4.704	0.2498									881	104.609	0		881	103.181	0.147727
4.71467	-0.00275	0.00159	-0.00129	0.00782					4.71467	-0.00275	0.002552	0.00451	0.00341					4.70933	0.0209	4.70933	0.0582	4.70933	0.2646									882	104.612	0.0357143		882	103.184	0.193182
4.72	-0.0028	0.0016	-0.00131	0.00783					4.72	-0.0028	0.0026	0.00452	0.00344					4.71467	0.0197	4.71467	0.0597	4.71467	0.2778									883	104.615	0		883	103.187	0.0227273
4.72533	-0.00271	0.00165	-0.00135	0.00779					4.72533	-0.00271	0.0026	0.00454	0.00347					4.72	0.0198	4.72	0.0555	4.72	0.2866									884	104.627	0		884	103.19	0.386364
4.73067	-0.00268	0.0016	-0.00141	0.00772					4.73067	-0.00268	0.0026	0.00456	0.00345					4.72533	0.0207	4.72533	0.0543	4.72533	0.2964									885	104.629	0.0357143		885	103.193	1.10227
4.736	-0.00269	0.00172	-0.00148	0.00764					4.736	-0.00269	0.002608	0.00458	0.00342					4.73067	0.0207	4.73067	0.0552	4.73067	0.3018									886	104.632	0.857143		886	103.196	1.36364
4.74133	-0.00286	0.00173	-0.00151	0.00766					4.74133	-0.00286	0.002584	0.00465	0.00341					4.736	0.0211	4.736	0.0549	4.736	0.3034									887	104.635	1.07143		887	103.199	0.454545
4.74667	-0.00301	0.00178	-0.00151	0.00769					4.74667	-0.00301	0.002536	0.00455	0.00335					4.74133	0.0211	4.74133	0.0567	4.74133	0.3038									888	104.638	0.928571		888	103.201	0.5
4.752	-0.00298	0.00181	-0.00143	0.00767					4.752	-0.00298	0.002504	0.00467	0.00337					4.74667	0.0203	4.74667	0.0561	4.74667	0.3044									889	104.641	0.428571		889	103.204	0.590909
4.75733	-0.00297	0.00188	-0.00139	0.00772					4.75733	-0.00297	0.002496	0.00477	0.00332					4.752	0.0202	4.752	0.0537	4.752	0.299									890	104.644	0.297619		890	103.207	1.31818
4.76267	-0.00306	0.00196	-0.00143	0.00777					4.76267	-0.00306	0.002504	0.00473	0.00327					4.75733	0.0208	4.75733	0.0543	4.75733	0.292									891	104.647	0.47619		891	103.21	0.909091
4.768	-0.00297	0.002	-0.00143	0.00779					4.768	-0.00297	0.00252	0.00466	0.00318					4.76267	0.0208	4.76267	0.0507	4.76267	0.2832									892	104.65	0.571429		892	103.213	0.522727
4.77333	-0.00298	0.00205	-0.00147	0.00772					4.77333	-0.00298	0.00244	0.00471	0.00318					4.768	0.0212	4.768	0.048	4.768	0.2742									893	104.653	0.0357143		893	103.216	0
4.77867	-0.00301	0.00212	-0.00146	0.00773					4.77867	-0.00301	0.0024	0.00477	0.00304					4.77333	0.0207	4.77333	0.0507	4.77333	0.2636									894	104.656	0		894	103.225	0
4.784	-0.00299	0.00211	-0.00155	0.00772					4.784	-0.00299	0.00232	0.00477	0.00296					4.77867	0.0199	4.77867	0.0504	4.77867	0.2504									895	104.694	0		895	103.228	0.0454545
4.78933	-0.00298	0.00216	-0.00157	0.00759					4.78933	-0.00298	0.002264	0.00476	0.00294					4.784	0.0187	4.784	0.0516	4.784	0.2394									896	104.697	0.0357143		896	103.231	0.136364
4.79467	-0.00297	0.00227	-0.00156	0.00763					4.79467	-0.00297	0.002288	0.00478	0.00295					4.78933	0.0202	4.78933	0.0531	4.78933	0.2278									897	104.7	0.0357143		897	103.234	0.181818
4.8	-0.00296	0.00236	-0.00165	0.00762					4.8	-0.00296	0.002368	0.00475	0.00291					4.79467	0.0206	4.79467	0.0519	4.79467	0.2148									898	104.703	0		898	103.237	0.181818
4.80533	-0.00293	0.00236	-0.00168	0.00763					4.80533	-0.00293	0.002368	0.00482	0.00284					4.8	0.0205	4.8	0.0516	4.8	0.2028									899	104.715	0		899	103.24	0.0909091
4.81067	-0.00295	0.00233	-0.00161	0.00764					4.81067	-0.00295	0.002432	0.00484	0.00281					4.80533	0.0202	4.80533	0.0501	4.80533	0.1936									900	104.718	0.0357143		900	103.243	0
4.816	-0.00291	0.00234	-0.00151	0.00772					4.816	-0.00291	0.002456	0.00483	0.00282					4.81067	0.0208	4.81067	0.0498	4.81067	0.1846									901	104.721	0.107143		901	103.248	0
4.82133	-0.00294	0.00248	-0.00158	0.00765					4.82133	-0.00294	0.002424	0.00485	0.00275					4.816	0.0207	4.816	0.0489	4.816	0.1768									902	104.724	0.107143		902	103.251	0.272727
4.82667	-0.00291	0.00247	-0.00162	0.0076					4.82667	-0.00291	0.002432	0.00486	0.00265					4.82133	0.0207	4.82133	0.0513	4.82133	0.1692									903	104.727	0.0714286		903	103.254	0.284091
4.832	-0.00291	0.00253	-0.00161	0.00763					4.832	-0.00291	0.002408	0.00494	0.00259					4.82667	0.0213	4.82667	0.0498	4.82667	0.1612									904	104.73	0		904	103.257	0.318182
4.83733	-0.00286	0.00248	-0.00161	0.00769					4.83733	-0.00286	0.002376	0.00487	0.00245					4.832	0.0216	4.832	0.0492	4.832	0.1554									905	104.786	0		905	103.26	0
4.84267	-0.00288	0.00244	-0.00167	0.0076					4.84267	-0.00288	0.002352	0.00486	0.00242					4.83733	0.0211	4.83733	0.0465	4.83733	0.1504									906	104.789	0.142857		906	103.263	0.0454545
[truncated: 194,691 more rows]
[truncated: 5 more columns]

## Sheet: Figure4
Figure 4b														Figure 4c						Figure 4e						Figure 4f-g
[truncated: 187 more rows]
[truncated: 61 more columns]

## Sheet: Figure5
Figure 5c
Peak			Width
Caged	Uncaged		Caged
0.98	0.31		0.988526
1.02	0.48		1.11727
[truncated: 25 more rows]

## Sheet: Figure6
Figure 6b
[truncated: 55 more rows]

[truncated: 1 more sheets: MS Sectrum of other peptides]
